# Supplementary material for: Different responsiveness to a high-fat/cholesterol diet in two inbred mice and underlying genetic factors: a whole genome microarray analysis
Source: Nutr Metab (Lond). 2009 Oct 17;6:43. doi: 10.1186/1743-7075-6-43 (PMC2768731; doi:10.1186/1743-7075-6-43)
Supplement: Additional file 1 — Table S1, Primers for quantitative real-time-PCR. Primers for quantitative real-time-PCR. [file 1743-7075-6-43-S1.XLS]

## Sheet: Table S1
Gene Symbol	forward primer	reverse primer
Abca1	5’-TGAACGAGTTTCGGTATGGCG-3’	5’-CATTCAGGAACGAACTGATAGCA-3’
Abcg5	5’-AGGGCCTCACATCAACAGAG-3’	5’-GCTGACGCTGTAGGACACAT-3’
Abcg8	5’-AGTGGTCAGTCCAACACTCTG-3’	5’-GAGACCTCCAGGGTATCTTGAA-3’
Apobec1	5’-TGTAGCTGTTGATCCCACTCT-3’	5’-CTGGTGTTTTGGCTCGTGT-3’
Cyp2c55	5’-CATCGAGGATCGCATTCAAGA-3’	5’-TGAACAGATCACATTGGAGGGA-3’
Cyp7a1	5’-AACGGGTTGATTCCATACCTGG-3’	5’-GTGGACATATTTCCCCATCAGTT-3’
Cyp8b1	5’-GACCACAGGATGATCCACTTAGC-3’	5’-ACCTTTAGGCCCTAGCATCAC-3’
Hspa1b	5’-GAGATCGACTCTCTGTTCGAGG-3’	5’-GCCCGTTGAAGAAGTCCTG-3’
Icam1	5’-GTGATGCTCAGGTATCCATCCA-3’	5’-CACAGTTCTCAAAGCACAGCG-3’
Lpl	5’-GGACGGTAACGGGAATGTATG-3’	5’-ACGTTGTCTAGGGGGTACTTAAA-3’
Nr0b2	5’-TGGGTCCCAAGGAGTATGC-3’	5’- GCTCCAAGACTTCACACAGTG-3’
Parp3	5’-ATGGCTCCAAAACGAAAGGC-3’	5’-CACGGATGACCCGATTATCAG-3’
Soat1	5’-TACCCAAGGACTCCTACTGTAAG-3’	5’-ACCAGGACACGAGCACTGA-3’
Vcam1	5’-CCAAATCCACGCTTGTGTTGA-3’	5’-GGAATGAGTAGACCTCCACCT-3’
Gapdh	5’-GTGGCAAAGTGGAGATTGTTG-3’	5’-CTCCTGGAAGATGGTGATGG-3’
