# Supplementary material for: Different responsiveness to a high-fat/cholesterol diet in two inbred mice and underlying genetic factors: a whole genome microarray analysis
Source: Nutr Metab (Lond). 2009 Oct 17;6:43. doi: 10.1186/1743-7075-6-43 (PMC2768731; doi:10.1186/1743-7075-6-43)
Supplement: Additional file 3 — Table S2, Differentially expressed genes. Log2ratio was calculated between 0 week and the rest of time points in each mouse strains. [file 1743-7075-6-43-S3.XLS]

## Sheet: Table S2
			B6(log2ratio)				D2(log2ratio)
Probe Set ID	Gene Title	Gene Symbol	1st week	4th week	12th week	21st week	1st week	4th week	12th week	21st week
1448729_a_at	septin 4	Sept4	1.18187	1.26888	1.07147	1.44777	-1.08011	-0.558041	-0.736604	-0.493832
1454610_at	septin 7	Sept7	1.5182	1.55832	0.369369	1.10102	-0.732922	-0.657431	-0.413755	-0.258166
1434906_at	RIKEN cDNA 0610005C13 gene	0610005C13Rik	0.641088	0.825699	0.77768	0.985652	-2.28219	-2.12293	-2.17382	-2.0524
1431008_at	RIKEN cDNA 0610037M15 gene	0610037M15Rik	1.25927	2.63521	1.24791	1.35884	-0.817619	-1.11898	-0.695712	-0.884514
1423829_at	RIKEN cDNA 0910001A06 gene	0910001A06Rik	1.47286	2.75349	0.554345	1.23208	-0.937605	-0.743089	-0.227576	-0.247493
1435464_at	RIKEN cDNA 1110003E01 gene	1110003E01Rik	1.54574	1.46234	1.27076	1.36242	0.109051	0.408588	0.245235	0.0965871
1429189_at	RIKEN cDNA 1110007C02 gene	1110007C02Rik	1.32109	0.848102	0.559356	0.688763	-1.24456	-1.04194	-0.938019	-0.937908
1452730_at	RIKEN cDNA 1110033J19 gene	1110033J19Rik	0.306653	0.266707	0.191437	0.00615025	-2.01063	-1.30979	-2.01063	-2.01063
1454723_at	RIKEN cDNA 1110033M05 gene	1110033M05Rik	1.25279	1.71031	1.03763	1.14284	-0.224343	-0.443017	-0.0497027	-0.159002
1452893_s_at	RIKEN cDNA 1110065P19 gene /// RIKEN cDNA 2310040A07 gene	1110065P19Rik /// 2310040A07Rik	-0.874725	-0.894961	-0.932398	-0.932398	2.17585	3.30542	2.89883	2.88941
1433581_at	RIKEN cDNA 1190002N15 gene	1190002N15Rik	1.48867	1.1799	1.33536	1.18486	-0.817435	-0.630263	-0.552069	0.452688
1433582_at	RIKEN cDNA 1190002N15 gene	1190002N15Rik	1.60698	0.851233	1.04419	1.04456	-0.999469	-0.68968	-0.715337	0.421393
1428196_a_at	RIKEN cDNA 1200015F23 gene	1200015F23Rik	1.41541	1.26696	0.780789	1.11273	-0.754811	-0.67541	-0.604346	-0.594859
1452704_at	RIKEN cDNA 1200015F23 gene	1200015F23Rik	1.26553	0.950555	0.59498	1.17887	-1.12463	-0.964951	-0.736803	-0.235725
1431214_at	RIKEN cDNA 1300007C21 gene	1300007C21Rik	-0.57473	-1.15565	-0.484915	-0.614686	-2.08518	-3.55376	-3.55376	-3.55376
1428851_at	RIKEN cDNA 1300014I06 gene	1300014I06Rik	0.715855	0.720131	0.86714	0.740242	-1.58582	-1.37841	-0.953862	-1.48695
1421019_at	RIKEN cDNA 1700021F05 gene	1700021F05Rik	1.3044	1.37091	1.42803	1.0072	0.18983	0.700681	0.748825	0.515697
1426843_at	RIKEN cDNA 1810013C15 gene	1810013C15Rik	1.78309	1.58883	1.36063	1.88688	0.203048	-0.235977	-0.101536	0.405382
1425120_x_at	RIKEN cDNA 1810023F06 gene	1810023F06Rik	2.59975	2.24923	0.488788	2.07926	-0.642397	-1.06797	-2.07926	0.0161476
1441878_s_at	RIKEN cDNA 1810049H13 gene	1810049H13Rik	1.04828	1.23306	1.28929	1.50071	-0.306757	-0.236645	0.198124	0.201895
1442129_at	RIKEN cDNA 1810058I24 gene	1810058I24Rik	0.825986	1.54876	1.95822	1.11893	-0.275217	0.347802	0.966211	0.722574
1424626_at	RIKEN cDNA 2010003K11 gene	2010003K11Rik	1.09718	1.34448	0.245122	2.76958	-0.871406	-1.43793	-2.23067	-0.792695
1429115_at	RIKEN cDNA 2010003O02 gene	2010003O02Rik	1.99629	2.09859	1.44517	1.241	0.0602284	0.332866	0.751293	1.16746
1428671_at	RIKEN cDNA 2200002D01 gene	2200002D01Rik	1.85707	1.63374	0.321048	0.872697	-0.678352	-0.0984616	-0.802107	-0.176455
1434585_at	RIKEN cDNA 2210038L17 gene	2210038L17Rik	0.79782	0.632885	0.787505	1.05407	-1.71754	-1.75502	-1.67651	-1.62491
1417877_at	RIKEN cDNA 2310005P05 gene	2310005P05Rik	1.12234	1.45888	1.17018	1.64818	-0.693186	-0.402674	0.129422	0.11792
1424518_at	RIKEN cDNA 2310016F22 gene /// cDNA sequence BC020489	2310016F22Rik /// BC020489	1.90781	2.51346	1.63762	1.16051	1.29396	0.893497	1.20638	1.17699
1428739_at	RIKEN cDNA 2310040A07 gene	2310040A07Rik	-0.566175	-0.846828	-0.981646	-1.07921	3.12109	4.03431	3.66761	3.63101
1428083_at	RIKEN cDNA 2310043N10 gene	2310043N10Rik	1.66022	1.62865	0.494674	1.08618	0.197178	-0.704746	-0.288218	-0.317213
1423217_a_at	RIKEN cDNA 2510049I19 gene	2510049I19Rik	1.41205	1.60839	0.92008	1.49998	-1.22373	-1.12763	-0.595996	-0.42844
1454933_at	RIKEN cDNA 2610027C15 gene	2610027C15Rik	0.925213	1.76741	0.849245	1.31474	-0.698018	-0.677514	-1.17081	-0.901562
1417921_at	RIKEN cDNA 2610029G23 gene	2610029G23Rik	1.92651	1.63235	0.73794	1.0192	-0.141794	0.000375229	-0.124424	0.172904
1423357_at	RIKEN cDNA 2610209A20 gene	2610209A20Rik	1.4314	0.93307	1.45519	1.15424	-0.943364	-0.818239	-0.37887	-0.383385
1426936_at	RIKEN cDNA 2610305J24 gene /// cDNA sequence BC005512 /// hypothetical protein LOC215866 /// hypothetical protein LOC629242 /// predicted gene, EG630153 /// predicted gene, EG630525 /// similar to melanoma antigen /// similar to melanoma antigen /// hypot	2610305J24Rik /// BC005512 /// LOC215866 /// LOC629242 /// EG630153 /// EG630525 /// LOC631386 /// LOC637482 /// LOC641366 /// EG668904 /// LOC669019 /// LOC669231 /// LOC669436 /// LOC670270 /// LOC670719 /// LOC672061 /// LOC672196 /// LOC672939 /// LOC	3.66773	3.34044	2.62352	2.7765	-0.286805	-1.77834	-1.05102	-0.290688
1435628_x_at	RIKEN cDNA 2610305J24 gene /// cDNA sequence BC005512 /// hypothetical protein LOC629242 /// predicted gene, EG630525 /// similar to melanoma antigen /// similar to melanoma antigen /// hypothetical ENV polyprotein /// predicted gene, EG668904 /// similar	2610305J24Rik /// BC005512 /// LOC629242 /// EG630525 /// LOC631386 /// LOC637482 /// LOC641366 /// EG668904 /// LOC669885 /// LOC670270 /// LOC672061 /// LOC672939 /// LOC672969 /// LOC673876 /// LOC674927 /// LOC675168 /// LOC675706 /// LOC676247 /// LO	2.86007	2.37536	1.83194	1.98945	-0.273635	-1.5499	-0.828211	-0.767909
1428670_at	RIKEN cDNA 2610305J24 gene /// predicted gene, EG668904 /// hypothetical protein LOC669436 /// hypothetical protein LOC670270 /// hypothetical protein LOC672052 /// similar to melanoma antigen /// similar to melanoma antigen	2610305J24Rik /// EG668904 /// LOC669436 /// LOC670270 /// LOC672052 /// LOC672939 /// LOC677506	2.95623	2.55237	1.67833	1.55891	-0.11856	-1.17441	0.20018	-0.179908
1453208_at	RIKEN cDNA 2700089E24 gene	2700089E24Rik	0.908666	0.480327	0.855871	0.633268	-1.68844	-1.50993	-1.47596	-0.88466
1436349_at	RIKEN cDNA 2700094K13 gene	2700094K13Rik	2.09074	1.50559	0.742879	1.13846	-0.277976	-0.341439	-0.112909	0.0434312
1436322_a_at	RIKEN cDNA 2810001A02 gene	2810001A02Rik	-0.0459452	0.00971454	0.0742158	0.991026	-2.68862	-2.46281	-2.49799	-1.79908
1428981_at	RIKEN cDNA 2810007J24 gene	2810007J24Rik	-1.44734	-1.50838	0.188534	-2.32722	1.7344	2.33725	2.60894	1.87979
1423266_at	RIKEN cDNA 2810405K02 gene	2810405K02Rik	1.74892	1.52314	0.726509	1.04372	1.46532	1.68991	1.06326	2.01315
1429588_at	RIKEN cDNA 2810474O19 gene	2810474O19Rik	1.64711	2.23052	1.72421	1.92066	-0.763921	-0.531468	-0.0307221	-0.15124
1437110_at	RIKEN cDNA 2810474O19 gene	2810474O19Rik	0.934144	1.54756	1.22575	1.10148	-0.403251	-0.120853	0.188157	0.0411086
1439817_at	RIKEN cDNA 2900064A13 gene	2900064A13Rik	1.17053	1.03083	0.990808	0.963664	-0.959237	-0.696854	-0.935318	-0.284391
1428004_at	RIKEN cDNA 3300001G02 gene	3300001G02Rik	0.784289	0.187835	0	0	2.49278	2.93921	3.6226	3.35896
1452769_at	RIKEN cDNA 3732413I11 gene	3732413I11Rik	1.84103	1.92125	1.61688	1.81037	-0.560376	-0.212976	-0.902926	0.609583
1428861_at	RIKEN cDNA 4631422O05 gene /// similar to downregulated in ovarian cancer 1 isoform 2 /// similar to downregulated in ovarian cancer 1 isoform 2	4631422O05Rik /// LOC667770 /// LOC676704	1.01839	1.91542	-0.11089	0.684023	-0.777517	-1.08289	-0.691714	-0.144138
1433954_at	RIKEN cDNA 4632419I22 gene	4632419I22Rik	1.5709	1.24894	0.845624	1.0279	0.028666	0.280557	0.323758	0.56244
1424832_at	RIKEN cDNA 4732429D16 gene	4732429D16Rik	0.983858	1.83074	0.0674198	1.04741	-0.800506	-0.702629	-0.715395	-0.31175
1419635_at	RIKEN cDNA 4833420G17 gene	4833420G17Rik	0.214069	0.17201	0.15266	0.129797	-1.47473	-1.92285	-1.86148	-1.77072
1419636_at	RIKEN cDNA 4833420G17 gene	4833420G17Rik	0.37111	0.614704	0.754397	0.64376	-1.383	-2.15534	-1.87319	-1.89018
1419637_s_at	RIKEN cDNA 4833420G17 gene	4833420G17Rik	0.110319	0.488721	0.880007	0.7804	-2.03461	-2.38447	-2.16205	-1.59088
1435717_at	RIKEN cDNA 4833428C12 gene	4833428C12Rik	1.56807	1.86369	0.945673	1.46271	-0.158703	-0.470056	0.346926	0.192743
1431648_at	RIKEN cDNA 4930528F23 gene	4930528F23Rik	1.48507	2.23676	0.759709	0.509482	1.43953	1.54208	1.68956	1.81151
1431806_at	RIKEN cDNA 4931408D14 gene	4931408D14Rik	1.42341	1.83987	1.98549	1.60361	0.200369	0.27431	0.420203	0.947307
1453145_at	RIKEN cDNA 4933439C20 gene	4933439C20Rik	1.76548	1.35849	1.29489	1.23644	0.00710066	-0.142665	0.735372	0.932408
1426387_x_at	RIKEN cDNA 4933439C20 gene /// phosphatidylserine decarboxylase	4933439C20Rik /// Pisd	1.50386	1.26424	1.37536	1.33468	0.0387059	0.0516777	0.212529	0.521868
1428691_at	RIKEN cDNA 5630401D06 gene	5630401D06Rik	1.10162	1.57926	1.61807	1.43853	-0.431813	-0.0102758	-0.153912	0.205834
1447774_x_at	RIKEN cDNA 5730469M10 gene	5730469M10Rik	-0.262911	-0.348676	0.0234104	-0.306086	1.37495	1.44253	2.11764	2.37789
1452716_at	RIKEN cDNA 5730469M10 gene	5730469M10Rik	-0.152155	-0.129389	0.221211	-0.142134	1.49179	1.67593	2.09486	1.839
1428748_at	RIKEN cDNA 5830428H23 gene	5830428H23Rik	1.79006	1.68628	0.836344	1.55002	-0.80428	-1.11952	-1.55732	-0.240461
1418776_at	RIKEN cDNA 5830443L24 gene	5830443L24Rik	1.45274	3.34512	0.356706	0.750777	-0.553412	-0.592698	0.0139622	-0.192855
1429543_at	RIKEN cDNA 6230424C14 gene	6230424C14Rik	0.771702	1.14934	0.968337	1.01848	-1.02743	-1.0632	-0.630335	-0.646191
1426315_a_at	RIKEN cDNA 6330416G13 gene	6330416G13Rik	1.0851	1.91465	0	1.29684	-0.614955	-1.0526	-0.842847	-0.132286
1433837_at	RIKEN cDNA 8430408G22 gene	8430408G22Rik	1.02512	1.0443	1.87132	1.22572	-0.48505	0.652203	0.534457	0.900444
1424226_at	RIKEN cDNA 9030617O03 gene	9030617O03Rik	1.63146	1.29261	0.723148	1.18929	-1.15739	-0.621543	-0.948333	-0.93402
1431916_at	RIKEN cDNA 9030618K22 gene	9030618K22Rik	3.13234	1.85689	2.00924	2.40405	-0.675167	-1.35813	-1.78901	-0.615807
1457403_at	RIKEN cDNA 9130409I23 gene	9130409I23Rik	2.28413	2.32125	1.35118	1.72302	-2.30904	-1.5456	-2.30904	-1.36345
1457671_at	RIKEN cDNA 9330120H11 gene	9330120H11Rik	1.50806	0.895092	1.63979	0.953369	-0.0935803	0.318847	1.08893	0.800602
1435596_at	RIKEN cDNA A530088I07 gene	A530088I07Rik	2.30374	3.0508	0	0	1.95198	2.30123	2.31046	2.51074
1456537_at	RIKEN cDNA A930033H14 gene	A930033H14Rik	0.244934	0	0.0319365	0	1.36304	1.15407	2.38152	0.427514
1459145_at	RIKEN cDNA A930033H14 gene	A930033H14Rik	0.891714	0.641554	1.34345	0.089501	1.41464	1.23946	2.947	0.903038
1423797_at	acetoacetyl-CoA synthetase	Aacs	2.00011	1.22331	2.83009	1.11942	-0.077609	0.401205	2.59587	0.754586
1456081_a_at	acetoacetyl-CoA synthetase	Aacs	0.737027	0.662825	1.60246	0.30249	1.0801	1.02082	2.49905	0.821269
1419751_x_at	cDNA sequence AB056442	AB056442	0.974554	0.792699	1.79496	1.00401	-1.28525	-0.426224	1.08228	0.0267811
1421839_at	ATP-binding cassette, sub-family A (ABC1), member 1	Abca1	1.84469	1.74655	0.927814	1.38087	-0.253444	-0.043912	-0.521073	0.297619
1450392_at	ATP-binding cassette, sub-family A (ABC1), member 1	Abca1	1.5777	1.60057	0.711083	1.33323	-0.230712	-0.194339	-0.701211	0.208937
1451731_at	ATP-binding cassette, sub-family A (ABC1), member 3	Abca3	1.06684	0.851961	0.78615	0.395124	1.20274	1.6774	1.96193	1.7949
1419758_at	ATP-binding cassette, sub-family B (MDR/TAP), member 1A	Abcb1a	2.96686	1.58459	1.13523	2.32478	-1.49673	-0.759459	-1.03066	0.2964
1419759_at	ATP-binding cassette, sub-family B (MDR/TAP), member 1A	Abcb1a	3.35874	2.59635	2.15902	2.77807	-0.932477	-0.936272	-0.921055	-0.318657
1443870_at	ATP-binding cassette, sub-family C (CFTR/MRP), member 4	Abcc4	1.86593	2.38176	2.13295	1.96498	-1.85681	-1.63139	-1.05198	-0.657055
1423570_at	ATP-binding cassette, sub-family G (WHITE), member 1	Abcg1	1.73514	2.45799	0.581687	1.80189	-0.687955	-1.06746	-1.19633	-0.0326562
1422906_at	ATP-binding cassette, sub-family G (WHITE), member 2	Abcg2	1.23893	0.887502	0.519919	0.81525	-1.15703	-1.16364	-1.65572	-0.718121
1419393_at	ATP-binding cassette, sub-family G (WHITE), member 5	Abcg5	2.30333	2.21893	1.70398	1.72208	-0.91295	-0.652251	-1.13412	-0.163836
1420656_at	ATP-binding cassette, sub-family G (WHITE), member 8	Abcg8	1.80584	1.98686	1.32835	1.34369	-0.482991	-0.43395	-0.592307	0.435083
1455495_at	v-abl Abelson murine leukemia viral oncogene 2 (arg, Abelson-related gene)	Abl2	0.866416	0.70978	0.679327	1.13142	-1.376	-1.31753	-1.29395	-0.949942
1454708_at	actin-binding LIM protein 1	Ablim1	2.21177	1.64776	1.00367	1.62047	-0.056634	0.231747	0.439185	0.569418
1429581_at	acyl-Coenzyme A dehydrogenase family, member 9	Acad9	1.5038	1.38324	0.905912	0.834833	-0.350211	-0.0195403	0.590139	0.582014
1425326_at	ATP citrate lyase	Acly	1.54704	1.0496	0.924177	0.271341	0.0313448	0.656857	2.00321	0.573939
1449065_at	acyl-CoA thioesterase 1	Acot1	-1.0443	-2.49186	-0.597765	-0.147225	-0.0270806	-0.128458	-0.663146	-0.146645
1422997_s_at	acyl-CoA thioesterase 1 /// acyl-CoA thioesterase 2	Acot1 /// Acot2	-1.28612	-3.22547	-1.05406	-0.582974	0.188183	0.135326	-0.462887	0.114473
1418073_at	acyl-CoA thioesterase 9	Acot9	1.39682	2.48122	0.965656	1.64708	-1.02442	-1.21349	-1.4548	-1.01785
1449968_s_at	acyl-CoA thioesterase 9 /// acyl-CoA thioesterase 10	Acot9 /// Acot10	1.81909	2.67866	1.10709	1.87253	-1.31464	-1.19573	-1.75312	-0.982719
1422716_a_at	acid phosphatase 1, soluble	Acp1	0.797236	0.505536	0.523291	0.722753	-1.81135	-1.81135	-1.81135	-1.2326
1429390_at	acid phosphatase-like 2	Acpl2	1.81371	1.64258	1.11101	1.29123	0.0638894	0.524485	0.0739593	0.773528
1456735_x_at	acid phosphatase-like 2	Acpl2	1.8508	1.58288	1.15461	1.44859	-0.356888	0.31312	-0.169733	0.91589
1452771_s_at	acyl-CoA synthetase long-chain family member 3	Acsl3	1.27312	0.497578	1.26767	-0.0554681	-0.224149	0.576146	1.9071	1.07286
1415779_s_at	actin, gamma, cytoplasmic 1	Actg1	1.9376	2.59616	1.49658	1.72615	-0.498364	-0.429847	-0.117081	-0.347015
1428585_at	actinin, alpha 1	Actn1	2.31719	2.58968	1.7847	2.20905	-0.653485	-0.507105	-0.62747	0.204059
1433725_at	activin A receptor, type 1B	Acvr1b	1.76207	2.27945	1.11851	1.7968	-0.319175	-0.441636	-0.713318	-0.198151
1450248_at	a disintegrin and metallopeptidase domain 11	Adam11	1.60656	1.91299	1.7991	1.74562	0.119487	0.256142	-1.4045	1.12754
1422070_at	alcohol dehydrogenase 4 (class II), pi polypeptide	Adh4	1.55617	1.59424	1.03944	0.903878	-0.330129	0.499268	0.251566	1.01453
1446675_at	adenosine kinase	Adk	0.0275947	-0.190926	0.309779	0.317247	1.4908	1.04899	2.41945	1.25905
1422183_a_at	adrenergic receptor, alpha 1b	Adra1b	1.52581	0.786998	0.891434	0.678699	0.288668	0.777887	1.53618	1.31192
1449383_at	adenylosuccinate synthetase like 1	Adssl1	1.5584	1.65526	1.38341	1.71148	-0.557005	-0.440894	-0.457481	-0.0324817
1436109_at	expressed sequence AI317395	AI317395	1.28445	1.25586	1.39564	1.27473	-0.00574678	0.280044	-0.0260687	0.350426
1442124_at	expressed sequence AI450326	AI450326	-0.247248	-0.483383	-0.651318	0.0317373	-2.20913	-2.06872	-2.42311	-2.2407
1437176_at	expressed sequence AI451557	AI451557	1.23247	2.29285	1.06598	1.3367	-0.173449	-0.456165	-0.199659	-0.0438472
1427091_at	expressed sequence AI481105	AI481105	1.85476	2.15942	1.58455	2.03049	-0.0854373	-0.749117	-0.683866	-0.472019
1448034_at	expressed sequence AI842396	AI842396	0.699188	1.11379	0.521984	1.48479	-0.826643	-1.07316	-1.45837	-1.17459
1437393_at	expressed sequence AI875142	AI875142	1.27255	1.53085	1.08501	1.50111	0.0161537	0.167225	0.0675234	0.503914
1418204_s_at	allograft inflammatory factor 1	Aif1	1.79824	3.67031	0.250758	1.36694	-1.20396	-1.06755	-0.486383	-0.387012
1450387_s_at	adenylate kinase 3 alpha-like 1	Ak3l1	2.12303	1.15688	1.76429	1.64892	-0.000966137	-0.165188	0.166004	0.757668
1437133_x_at	aldo-keto reductase family 1, member B3 (aldose reductase)	Akr1b3	1.5528	2.14977	0.916969	1.39685	-0.82878	-1.55314	-1.60502	-0.413916
1456590_x_at	aldo-keto reductase family 1, member B3 (aldose reductase)	Akr1b3	1.48527	1.78565	0.379967	1.25237	-1.15237	-1.18397	-1.25237	-0.203036
1448319_at	aldo-keto reductase family 1, member B3 (aldose reductase) /// similar to Aldose reductase (AR) (Aldehyde reductase) /// similar to Aldose reductase (AR) (Aldehyde reductase) /// similar to Aldose reductase (AR) (Aldehyde reductase) /// similar to Aldose	Akr1b3 /// LOC235852 /// LOC382486 /// LOC385448 /// LOC385495 /// LOC672268	1.89777	2.05003	0.63906	1.50211	-1.19286	-1.05028	-1.20606	-0.0963673
1423556_at	aldo-keto reductase family 1, member B7	Akr1b7	2.94161	1.24766	-0.936963	1.77571	-1.45367	-1.9048	-2.71267	-1.29782
1424877_a_at	aminolevulinate, delta-, dehydratase	Alad	1.072	0.671744	1.29347	0.72465	1.08881	1.30342	1.74394	1.71343
1442331_at	Aminolevulinic acid synthase 1	Alas1	0.588054	0.581354	1.88306	0.755697	2.2033	1.41266	3.05689	1.60862
1451675_a_at	aminolevulinic acid synthase 2, erythroid	Alas2	1.67033	1.57846	0.81812	1.03141	-0.469743	-0.0351253	-0.570165	0.219606
1426301_at	activated leukocyte cell adhesion molecule	Alcam	1.1038	1.56095	1.34807	1.22716	-0.224257	-0.232309	0.08076	0.381579
1437466_at	activated leukocyte cell adhesion molecule	Alcam	1.26394	1.55279	1.38348	1.15751	0.0183516	0.0484562	0.273386	0.186655
1437467_at	activated leukocyte cell adhesion molecule	Alcam	1.45067	1.93978	1.62454	1.45227	-0.320422	-0.0772586	0.265171	0.320921
1427370_at	amidohydrolase domain containing 1	Amdhd1	1.19894	1.07943	0.703844	1.15369	-1.01861	-0.852395	-0.967905	-0.636862
1434855_at	amidohydrolase domain containing 2	Amdhd2	2.29577	2.02157	1.0702	1.03308	0.292503	0.432762	0.215507	0.550374
1438936_s_at	angiogenin, ribonuclease A family, member 1	Ang1	0.10622	0.285444	0.424869	0.185311	-4.24583	-4.23881	-3.27352	-3.33995
1453023_at	ankyrin repeat and KH domain containing 1	Ankhd1	-1.18129	-2.04437	-1.6344	-0.0509748	-0.968154	-2.23368	-1.96944	-2.08139
1460559_at	ankyrin repeat domain 25	Ankrd25	1.55618	1.59949	1.15086	1.31575	0.228518	0.255564	0.193517	0.336041
1434856_at	ankyrin repeat domain 44	Ankrd44	0.733492	2.0309	0.339213	1.16047	-0.491734	-0.742015	-1.07225	-0.420982
1454736_at	ankyrin repeat domain 57	Ankrd57	0.786186	1.39819	0.620796	0.87377	-0.613733	-1.26291	-0.786974	-0.763065
1452204_at	ankyrin repeat and SAM domain containing 1	Anks1	1.36316	1.3764	0.71296	0	1.82919	1.22326	1.78045	0
1448213_at	annexin A1	Anxa1	0.6709	1.95555	0.492188	1.39433	-0.73056	-1.2849	-1.0263	-0.594711
1419091_a_at	annexin A2	Anxa2	2.16867	2.63099	1.03964	2.04747	-0.940186	-0.910261	-1.34785	-0.701132
1460330_at	annexin A3	Anxa3	1.22241	2.0401	0.45656	1.5487	-1.16256	-1.45633	-1.80801	-1.18977
1421223_a_at	annexin A4	Anxa4	1.43712	1.623	1.14321	1.28228	-0.938823	-0.65885	-0.726777	-0.584058
1425567_a_at	annexin A5	Anxa5	1.22026	1.68476	0.328479	1.13431	-0.585327	-0.643456	-0.964635	-0.666677
1419435_at	aldehyde oxidase 1	Aox1	1.68057	1.1865	0.847097	0.772386	-0.786353	-0.400065	-0.88931	0.0434188
1418858_at	aldehyde oxidase 3	Aox3	1.25179	1.42067	1.35423	0.903728	-2.74432	-1.43551	-2.46516	-1.33202
1426719_at	amyloid beta (A4) precursor protein-binding, family B, member 2	Apbb2	1.46764	1.35132	1.29808	1.37349	-0.194118	-0.197973	-0.585715	0.110435
1419059_at	serum amyloid P-component	Apcs	0.122979	0.969156	0.0263253	0.34154	1.201	1.72771	1.90643	1.58418
1451755_a_at	apolipoprotein B editing complex 1	Apobec1	1.20228	2.15069	0.419791	1.38826	-0.790581	-0.878385	-0.707259	-0.457037
1429272_a_at	apolipoprotein L 3 /// RIKEN cDNA 2210421G13 gene /// hypothetical protein LOC193676 /// similar to apolipoprotein L, 3 (predicted) /// similar to apolipoprotein L, 3 (predicted)	Apol3 /// 2210421G13Rik /// LOC193676 /// LOC666661 /// LOC672691	2.02688	1.75718	1.6418	1.68398	0.0563812	0.238394	0.580945	0.172253
1453080_at	apolipoprotein L 3 /// similar to apolipoprotein L, 3 (predicted)	Apol3 /// LOC672691	1.6407	1.39941	1.42581	1.49671	-0.303471	-0.153606	0.220667	0.319622
1436630_at	Aquaporin 11	Aqp11	0.945549	0.842101	0.987731	1.10571	-2.23023	-2.23023	-2.23023	-1.86555
1457141_at	Aquaporin 11	Aqp11	0.934243	0.895134	0.983682	0.91918	-1.46333	-1.85895	-1.85895	-1.60273
1417828_at	aquaporin 8	Aqp8	1.32106	1.33906	-0.0373059	0.325934	-0.204444	1.22205	1.78724	1.50223
1422807_at	ADP-ribosylation factor 5	Arf5	1.57428	1.14654	0.865395	0.490522	0.143644	0.908854	0.825678	1.16035
1434488_at	ADP-ribosylation factor related protein 1	Arfrp1	1.40526	1.27971	1.33796	1.56058	-0.398038	-0.893385	-0.408812	0.0362973
1436171_at	Rho GTPase activating protein 30	Arhgap30	0.868624	2.19479	0.134657	0.816766	-0.816766	-0.778213	-0.768283	-0.148634
1451168_a_at	Rho GDP dissociation inhibitor (GDI) alpha	Arhgdia	1.74888	1.69123	0.80967	1.12882	-0.4548	-0.328137	-0.0398168	0.136825
1426454_at	Rho, GDP dissociation inhibitor (GDI) beta	Arhgdib	1.61572	3.30705	0.530284	1.49149	-1.35246	-1.57113	-1.66045	-0.775219
1424640_at	ADP-ribosylation factor-like 8A	Arl8a	1.28775	1.3416	0.0889313	1.36822	-1.33735	-1.07707	-1.27597	-0.60102
1425099_a_at	aryl hydrocarbon receptor nuclear translocator-like	Arntl	-0.864401	-1.6837	-1.81926	-1.35312	-0.466131	-0.466131	-0.466131	-0.224427
1426239_s_at	arrestin, beta 2	Arrb2	1.76615	2.38432	0.923516	1.65695	-0.973746	-1.195	-0.658483	-0.4586
1454617_at	arrestin domain containing 3	Arrdc3	1.6728	1.7747	1.86761	1.80449	-0.312443	0.745653	-0.0514098	1.44626
1429190_at	arylsulfatase B	Arsb	1.4754	0.555639	0.703355	1.10143	-1.1218	-1.16923	-1.04787	-0.69999
1434662_at	autophagy-related 4A (yeast)	Atg4a	1.06758	1.42507	0.0842003	1.26924	-0.807859	-0.808676	-1.01342	-1.36652
1456388_at	ATPase, class VI, type 11A	Atp11a	0.600852	2.09171	0.139713	0.71578	-0.26497	0.901113	0.919521	1.08707
1428340_s_at	ATPase type 13A2	Atp13a2	1.35138	2.44448	0.388489	1.78399	-0.927313	-0.86077	-1.3039	-0.613427
1444176_at	ATPase, H+ transporting, lysosomal V0 subunit D2	Atp6v0d2	-0.956882	-0.237341	0.0153145	0.298292	-1.8254	-1.8254	-1.06348	-1.69791
1448770_a_at	ATPase inhibitory factor 1	Atpif1	1.63235	1.55934	0.907479	0.685882	0.0690413	0.176605	0.3028	0.107064
1433935_at	expressed sequence AU020206	AU020206	1.40055	2.65658	1.00474	1.41662	-1.1994	-1.47161	-1.27964	-1.08897
1433524_at	expressed sequence AU042671	AU042671	1.32567	1.19969	1.27318	1.38923	-0.260693	-0.2522	-1.38923	-1.38923
1437269_at	expressed sequence AW124722	AW124722	0.7103	0.142787	0.396194	0.628441	-1.40265	-1.98118	-1.55889	-1.3422
1423586_at	AXL receptor tyrosine kinase	Axl	1.42464	2.51534	-0.250858	1.45434	-1.21804	-1.59818	-1.40967	-0.852651
1433617_s_at	UDP-Gal:betaGlcNAc beta 1,4-galactosyltransferase, polypeptide 5	B4galt5	2.84656	1.86895	0.986359	1.92961	-0.708379	-0.763234	-1.01303	0.31532
1451027_at	brain-specific angiogenesis inhibitor 1-associated protein 2	Baiap2	1.65058	0.405869	0.845578	1.25184	-0.576652	-0.897978	-1.25184	-1.25184
1438663_at	BAT2 domain containing 1	Bat2d	0.528726	0.642401	0	0	2.84183	2.62893	2.576	2.64879
1460709_a_at	HLA-B associated transcript 5	Bat5	0.901053	1.01954	0.76772	0.862487	-1.50618	-1.31131	-0.969509	-1.04797
1440890_a_at	expressed sequence BB114266	BB114266	1.58924	1.35326	1.1697	1.51853	0.0714984	-0.352518	0.290006	-0.0240602
1417688_at	cDNA sequence BC004044	BC004044	1.4458	1.38758	1.42422	1.42492	-0.489124	-0.147393	0.0456095	0.0556154
1424943_at	cDNA sequence BC013476	BC013476	-0.812404	-2.01955	-1.49151	-1.26054	0.273242	-0.560175	-0.0589776	-0.483657
1427041_at	cDNA sequence BC013712	BC013712	2.4571	3.29745	0.212028	2.07291	-0.667859	-1.71919	-1.45199	-0.953101
1424953_at	cDNA sequence BC021614	BC021614	1.72556	0.91215	0.867911	0.498674	0.33811	1.01747	1.6917	1.38006
1425704_at	cDNA sequence BC022224	BC022224	1.05482	0.865281	0.726922	0.611562	-1.4155	-1.17324	-1.22168	-0.563238
1425394_at	cDNA sequence BC023105	BC023105	2.08165	3.31534	0.340526	0	0.218588	0.103492	2.79292	0.689054
1425633_at	cDNA sequence BC026782	BC026782	0.483714	0.318526	0.238418	0.54621	-1.85957	-1.85957	-1.77456	-1.85957
1455596_a_at	cDNA sequence BC029214	BC029214	2.85398	2.06218	0.976056	1.68903	-0.263538	0.0939207	-0.333212	0.544989
1455587_at	cDNA sequence BC030183	BC030183	1.00217	0.956831	0	0	1.31196	1.25153	1.16694	1.37409
1456014_s_at	cDNA sequence BC032204	BC032204	1.46368	3.11382	0.667745	1.92067	-1.50859	-1.56357	-1.43375	-1.35902
1439388_s_at	breast cancer anti-estrogen resistance 1	Bcar1	1.49198	1.49364	1.70599	1.44098	-0.665272	0.0165033	-0.0726199	0.312173
1456005_a_at	BCL2-like 11 (apoptosis facilitator)	Bcl2l11	0.700561	2.15142	1.35803	1.40708	-1.49903	-1.14158	-1.27808	-1.33411
1426959_at	3-hydroxybutyrate dehydrogenase, type 1	Bdh1	0.68563	0.768024	0.935238	0.390542	1.61836	1.66872	2.1058	1.5879
1453011_at	3-hydroxybutyrate dehydrogenase, type 2	Bdh2	2.31348	1.74405	1.65831	1.66873	-0.681925	-0.0339136	-0.155267	0.228745
1416405_at	biglycan	Bgn	0.688913	1.18305	0.565963	1.13006	-1.00385	-1.10169	-1.03053	-0.735711
1437889_x_at	biglycan	Bgn	1.75723	2.46235	1.24116	2.17586	-1.48951	-1.67469	-1.75933	-0.96706
1448323_a_at	biglycan	Bgn	0.763094	1.33062	0.701842	1.28416	-1.08508	-1.14347	-1.11455	-0.8026
1418025_at	basic helix-loop-helix domain containing, class B2	Bhlhb2	1.6045	1.95899	1.83681	0.86868	0.0181151	0.650048	1.17848	1.09314
1417045_at	BH3 interacting domain death agonist	Bid	1.52664	1.72674	1.20478	1.45328	-0.108497	0.263225	0.130405	0.538301
1421392_a_at	baculoviral IAP repeat-containing 3	Birc3	1.10651	2.7323	1.42844	1.23542	-0.798789	-0.407252	0.0879532	-0.572424
1451386_at	biliverdin reductase B (flavin reductase (NADPH))	Blvrb	1.47765	1.46958	1.3227	1.14328	-0.480749	-0.201315	-0.209826	0.208838
1458708_at	Bromodomain containing 4	Brd4	1.34205	1.19615	1.07835	1.64952	0.0259004	-0.748113	-0.104932	-0.53234
1416250_at	B-cell translocation gene 2, anti-proliferative	Btg2	0.758113	1.13532	0.679804	-0.605571	1.26956	1.51224	2.44168	1.69956
1449007_at	B-cell translocation gene 3 /// similar to BTG3 protein (Tob5 protein) (Abundant in neuroepithelium area protein) /// B-cell translocation gene 3 pseudogene	Btg3 /// LOC640416 /// LOC654432	1.06396	0.853818	0.44626	0.445384	-1.3685	-1.77568	-1.48079	-1.77568
1456257_at	RIKEN cDNA C130065N10 gene	C130065N10Rik	-0.155503	-0.216662	0.664684	0.0159574	-1.78644	-2.31589	-1.91147	-1.66499
1417381_at	complement component 1, q subcomponent, alpha polypeptide	C1qa	1.74882	2.85193	0.586726	1.94087	-0.930372	-1.24215	-0.892073	-0.580175
1417063_at	complement component 1, q subcomponent, beta polypeptide	C1qb	1.80361	3.01007	0.268037	2.2553	-1.37607	-1.74646	-1.55348	-1.11997
1434366_x_at	complement component 1, q subcomponent, beta polypeptide	C1qb	1.20355	2.40689	0.435496	1.69624	-1.15771	-1.52369	-1.34294	-0.936714
1437726_x_at	complement component 1, q subcomponent, beta polypeptide	C1qb	1.52728	2.99648	0.449461	2.31198	-1.58815	-2.2665	-2.00582	-1.45328
1449401_at	complement component 1, q subcomponent, C chain	C1qc	1.60362	2.59991	0.333725	1.71492	-1.06902	-1.43279	-0.974932	-0.843001
1435580_at	RIKEN cDNA C230081A13 gene	C230081A13Rik	1.43069	1.38002	1.25461	1.52247	-0.261613	-0.574954	-0.307836	-0.464624
1433685_a_at	RIKEN cDNA C330011F01 gene /// RIKEN cDNA 6430706D22 gene	C330011F01Rik /// 6430706D22Rik	2.19426	1.3894	1.25766	1.64286	-0.466313	-1.08314	-0.920061	-0.705187
1437662_at	RIKEN cDNA C730027J19 gene	C730027J19Rik	1.27065	1.65106	1.94743	1.23035	0.156265	0.280958	0.485822	0.735749
1455383_at	hypothetical protein C730043O17	C730043O17	2.84977	1.02828	1.89755	1.4447	0.953594	0.170157	1.7451	0.947129
1435455_at	expressed sequence C79267	C79267	1.49429	1.48848	0.946417	0.827965	-0.12481	0.219533	0.42473	0.789203
1455869_at	Calcium/calmodulin-dependent protein kinase II, beta	Camk2b	2.0644	1.80798	2.4564	2.75896	0.430399	-0.695323	0.20702	-0.650091
1433681_x_at	calpain 3	Capn3	0.14157	0	0	0	1.07039	1.43301	1.44971	1.67436
1426400_a_at	calpain, small subunit 1	Capns1	1.25467	1.28263	0.786178	1.11128	-0.882346	-0.809719	-0.78501	-0.701583
1449434_at	carbonic anhydrase 3	Car3	0.139932	0.190742	0.718872	-0.828372	0.620871	1.40589	1.50461	1.38158
1460256_at	carbonic anhydrase 3	Car3	0.239577	0.0969735	0.965303	-1.83399	0.96193	2.85435	2.98694	2.90012
1426062_a_at	caspase 7	Casp7	1.93198	1.63403	0.687982	0.818179	0.529108	0.850096	1.46983	1.29296
1448659_at	caspase 7	Casp7	1.58849	1.34975	0.768457	0.50756	0.634846	0.614629	1.20936	0.954912
1437537_at	caspase 9	Casp9	1.30302	1.73186	1.46475	1.07891	-0.309839	-0.524543	-0.0715575	-0.108301
1451207_at	calcium binding atopy-related autoantigen 1	Cbara1	1.61762	1.38113	0.688704	1.46237	-0.359203	0.137325	-0.174522	0.0741872
1454636_at	chromobox homolog 5 (Drosophila HP1a)	Cbx5	1.70608	1.37907	1.39471	1.22747	-0.508418	-0.371662	0.183857	0.147035
1438348_x_at	cysteine conjugate-beta lyase 1	Ccbl1	1.65443	0.217549	0.156863	-0.0639552	1.17031	0.987692	0.575475	1.50711
1452678_a_at	cysteine conjugate-beta lyase 1	Ccbl1	0.756878	-0.288104	0.121084	-0.499845	1.257	1.53222	1.26564	1.24079
1458438_at	coiled-coil domain containing 122	Ccdc122	0.877276	1.73272	0.532247	1.21454	-0.832715	-0.884301	-0.996452	-0.779768
1451212_at	coiled-coil domain containing 21	Ccdc21	1.40037	1.59637	1.48255	1.13369	-1.55141	-1.55141	-1.55141	-1.3465
1424186_at	coiled-coil domain containing 80	Ccdc80	1.7422	2.87094	1.676	2.2792	-1.22362	-1.64124	-1.73642	-1.26936
1417266_at	chemokine (C-C motif) ligand 6	Ccl6	1.41646	3.02958	-0.224807	2.27127	-1.2317	-2.17886	-2.33487	-1.77516
1420249_s_at	chemokine (C-C motif) ligand 6	Ccl6	1.25596	3.02574	-0.059034	2.7311	-2.11399	-2.93199	-3.02278	-2.23744
1448898_at	chemokine (C-C motif) ligand 9	Ccl9	1.59998	1.12639	0.369139	0.699644	1.18168	1.1523	1.46536	1.18935
1456290_x_at	cerebral cavernous malformation 2 homolog (human)	Ccm2	0.644783	0.528542	0.682919	-0.307949	1.37564	1.20413	0.839125	1.86962
1417419_at	cyclin D1	Ccnd1	2.6384	1.24547	0.579922	1.33569	0.376232	-0.740474	-0.413943	1.06006
1417420_at	cyclin D1	Ccnd1	2.94024	1.77233	0.745979	1.5052	0.503678	-0.470223	-0.228807	1.23393
1448698_at	cyclin D1	Ccnd1	2.66061	1.09942	0.568709	1.30554	0.267755	-0.568848	-0.468118	0.746643
1420827_a_at	cyclin G1	Ccng1	1.63378	2.14446	1.452	1.35025	-0.15418	0.0197096	-0.0271906	0.0496702
1417268_at	CD14 antigen	Cd14	1.1347	3.91411	0.61719	1.48077	-0.854718	-1.03771	-0.86055	-0.50588
1419144_at	CD163 antigen	Cd163	-0.0424144	-0.689234	-1.48136	-2.13894	3.25005	1.91091	2.97086	2.40243
1448182_a_at	CD24a antigen	Cd24a	0.632923	1.57258	1.27684	1.11229	-1.42692	-1.42692	-1.42692	-1.22203
1435903_at	CD300A antigen	Cd300a	1.35149	2.20711	0.409053	1.736	-1.10709	-1.736	-1.23757	-0.519963
1423166_at	CD36 antigen	Cd36	-0.0865957	0.713217	0.448168	1.41025	-2.39987	-2.33271	-0.853997	-1.67111
1450883_a_at	CD36 antigen	Cd36	0.0662107	0.855274	0.59724	1.40805	-2.56191	-2.66529	-1.29672	-1.71066
1450884_at	CD36 antigen	Cd36	0.00598289	1.3317	1.45882	1.90428	-2.42939	-2.36982	-1.46909	-2.04053
1433741_at	CD38 antigen	Cd38	1.75288	2.93307	0.480307	1.62013	-1.06495	-0.803137	-1.40421	-0.540637
1423760_at	CD44 antigen	Cd44	1.91294	3.50675	0.271285	2.02869	-1.58296	-1.7558	-2.01452	-1.18603
1434376_at	CD44 antigen	Cd44	1.8073	3.4679	0.683768	1.88786	-2.09759	-2.44697	-1.62957	-1.42185
1460218_at	CD52 antigen	Cd52	2.3066	4.36419	0.947348	2.26242	-2.6944	-3.17841	-2.67177	-2.16213
1448617_at	CD53 antigen	Cd53	1.68405	3.47339	0.604481	2.24942	-1.59189	-1.53536	-2.00846	-1.42049
1449193_at	CD5 antigen-like	Cd5l	2.25825	2.89794	0.672152	2.72396	-1.89033	-2.55327	-2.52787	-1.79712
1449164_at	CD68 antigen	Cd68	2.09567	3.97695	0.50098	3.04455	-2.05527	-2.68916	-2.42063	-2.04558
1425519_a_at	CD74 antigen (invariant polypeptide of major histocompatibility complex, class II antigen-associated)	Cd74	2.33498	4.37283	1.29972	2.54328	-1.50855	-2.0334	-1.15911	-1.15614
1416066_at	CD9 antigen	Cd9	2.00029	2.44834	0.438556	1.91571	-0.201855	0.752042	-0.37411	0.48221
1435847_at	Cdc42 binding protein kinase alpha	Cdc42bpa	1.1993	1.61831	0.792844	1.58721	-1.58721	-0.868763	-0.869966	0.00788256
1436197_at	CDC42 binding protein kinase gamma (DMPK-like)	Cdc42bpg	1.70653	1.4378	1.24717	1.28969	-0.0555707	0.0301822	0.247928	0.195087
1427095_at	CUB domain containing protein 1	Cdcp1	1.53043	0.860922	-0.334478	1.21537	-1.11446	-1.35056	-1.54984	-0.955134
1455287_at	cyclin-dependent kinase 6	Cdk6	1.26796	1.69725	0.990009	1.24851	-0.0658913	-0.249068	-0.779011	-0.036663
1421679_a_at	cyclin-dependent kinase inhibitor 1A (P21)	Cdkn1a	-1.08625	-1.7961	-3.11759	-0.620129	-0.913115	-1.73078	-2.49747	-1.55333
1424638_at	cyclin-dependent kinase inhibitor 1A (P21)	Cdkn1a	-0.344152	-1.64725	-3.4585	-0.369673	-1.75791	-3.00812	-3.26854	-2.70292
1424143_a_at	chromatin licensing and DNA replication factor 1	Cdt1	2.72924	1.69144	0.382153	0.788436	0.682266	0.622591	-0.327162	1.0293
1452279_at	complement factor properdin	Cfp	1.78023	2.28695	-0.17541	1.45625	-0.609056	-1.35169	-1.19313	-0.775657
1434316_at	carbohydrate (chondroitin) synthase 1	Chsy1	1.71423	1.66982	1.28471	1.23724	-0.929821	-0.270081	-0.366524	0.238814
1455106_a_at	creatine kinase, brain	Ckb	1.38552	2.20732	0.521366	1.04839	-0.874341	-1.04839	-1.04839	-0.575356
1416698_a_at	CDC28 protein kinase 1b	Cks1b	2.74415	2.02022	0.944417	0.735311	0.243398	0.34618	0.622008	0.699814
1448441_at	CDC28 protein kinase 1b	Cks1b	1.97896	1.38527	0.363471	0.965905	-0.0702882	-0.334166	-0.27312	0.466117
1424836_a_at	CLIP associating protein 2	Clasp2	1.25858	1.91608	1.40395	1.1235	-0.131776	-0.00972367	0.213711	0.535008
1417232_at	claudin 2	Cldn2	1.33926	1.35155	0	0.536509	0.479107	1.03104	1.09684	1.06037
1421182_at	C-type lectin domain family 1, member b	Clec1b	1.34786	2.27691	0.559165	2.08466	-1.08988	-2.04732	-1.65932	-1.21175
1429954_at	C-type lectin domain family 4, member a3	Clec4a3	1.09251	2.54859	0	1.00642	-0.349601	-1.00642	-0.562839	-0.284732
1419627_s_at	C-type lectin domain family 4, member n	Clec4n	1.20078	3.51707	0	1.78717	-1.77212	-1.78717	-1.78717	-1.11203
1420699_at	C-type lectin domain family 7, member a	Clec7a	2.11304	4.61476	1.24339	3.7587	-2.71643	-3.31819	-3.25585	-2.06937
1416656_at	chloride intracellular channel 1	Clic1	2.327	3.57471	1.41651	2.39218	-1.03436	-0.647523	-0.866635	-0.39773
1439342_at	Caseinolytic peptidase X (E.coli)	Clpx	-0.00164219	-2.0301	-1.2116	-0.0652123	-1.49413	-2.02632	-1.46152	-1.03221
1418013_at	camello-like 1	Cml1	1.42743	1.08414	1.09753	0.0960237	0.329225	1.53878	1.2281	1.65319
1450981_at	calponin 2	Cnn2	1.38622	2.7514	1.06759	1.53086	-1.0845	-0.59025	-0.647102	-0.327569
1430519_a_at	CCR4-NOT transcription complex, subunit 7	Cnot7	0.692464	0.292701	0.337025	0.274784	1.41953	1.27737	1.73074	1.51064
1437341_x_at	cyclic nucleotide phosphodiesterase 1	Cnp1	2.03979	2.21603	1.23471	1.67743	-0.00614747	0.367304	0.00730839	0.645626
1437844_x_at	component of oligomeric golgi complex 1	Cog1	2.61079	2.42255	2.44864	2.4434	-0.322391	-0.343617	0.215589	0.0167426
1428455_at	procollagen, type XIV, alpha 1	Col14a1	0.713844	1.40188	0.856533	1.2021	-1.1325	-1.15761	-0.708421	-0.658962
1450857_a_at	procollagen, type I, alpha 2	Col1a2	1.22525	2.7314	0.260994	1.38508	-1.46172	-2.56974	-2.07312	-1.87048
1427883_a_at	procollagen, type III, alpha 1	Col3a1	1.59769	2.84011	0.334373	1.19615	-1.45513	-1.36186	-1.95532	-1.24002
1452035_at	procollagen, type IV, alpha 1	Col4a1	1.0171	1.99453	0.00980281	0.745762	-0.84897	-1.14578	-1.31048	-0.863697
1420384_at	procollagen, type IV, alpha 3 (Goodpasture antigen) binding protein	Col4a3bp	0.763554	0.611735	0.504336	1.0737	-1.2987	-1.2987	-1.11179	-0.718233
1452867_at	procollagen, type IV, alpha 3 (Goodpasture antigen) binding protein	Col4a3bp	1.04487	1.23176	0.986919	1.32984	-0.976572	-0.593521	-1.29448	-0.168119
1448590_at	procollagen, type VI, alpha 1	Col6a1	0.699343	1.39453	0.515036	1.08095	-1.16336	-1.20327	-1.15345	-0.973755
1424131_at	procollagen, type VI, alpha 3 /// similar to alpha 3 type VI collagen isoform 1 precursor	Col6a3 /// LOC674521	1.72419	1.81381	1.08503	1.24965	-0.872269	-1.24482	-0.741867	-0.782672
1429179_at	collectin sub-family member 11	Colec11	0.568939	0.276548	0.130617	0.428727	-2.07844	-0.256317	-2.07844	-2.07844
1428491_at	COMM domain containing 10	Commd10	1.83863	1.6225	0.193656	1.21445	-0.809354	-0.869729	-0.605144	-1.01598
1418701_at	catechol-O-methyltransferase	Comt	1.00188	1.44804	0.705689	0.884662	1.01191	1.29315	1.54955	1.68826
1428487_s_at	coenzyme Q10 homolog B (S. cerevisiae)	Coq10b	1.42801	1.29068	1.53461	0.575117	0.609304	0.438521	1.4084	0.614553
1416246_a_at	coronin, actin binding protein 1A	Coro1a	1.57477	3.77135	0.832592	1.8467	-1.34396	-1.77387	-1.60811	-0.73679
1428147_at	coronin 7	Coro7	1.32301	1.69285	1.01189	1.20686	-0.191822	-0.6704	-0.393537	-0.0376096
1437146_x_at	coronin 7	Coro7	1.53991	2.01885	1.45848	1.62565	-0.215616	-0.592561	-0.673877	-0.455516
1437524_x_at	coronin 7	Coro7	1.60304	1.91877	1.33518	1.63629	-0.387854	-0.507457	-0.769816	-0.0985537
1436838_x_at	coactosin-like 1 (Dictyostelium)	Cotl1	1.75688	3.13084	0.956862	2.14814	-1.49964	-1.35051	-1.28429	-0.896807
1441326_at	ceruloplasmin	Cp	1.29751	1.03026	0.21358	0.982068	-1.6973	-1.87343	-0.75663	-0.283263
1416326_at	cysteine-rich protein 1 (intestinal)	Crip1	1.37036	2.423	-0.163679	1.3527	-0.628786	-0.979673	-0.960516	-0.474079
1433733_a_at	cryptochrome 1 (photolyase-like)	Cry1	-0.320617	-2.55865	-1.14231	-0.530188	-2.02846	-2.02846	-1.63894	-0.679814
1416795_at	crystallin, lambda 1	Cryl1	2.26313	1.80705	0.73307	1.41593	-0.15712	0.176585	-0.30542	0.633145
1416776_at	crystallin, mu	Crym	0	0.0123427	0	0	2.44631	2.75134	2.29463	3.44939
1419872_at	colony stimulating factor 1 receptor	Csf1r	1.08918	2.3632	0.248689	1.20128	-0.746893	-1.00949	-0.566393	-0.497742
1419873_s_at	colony stimulating factor 1 receptor	Csf1r	1.39206	2.78798	0.299613	1.52207	-0.682161	-1.05715	-0.791306	-0.557854
1423593_a_at	colony stimulating factor 1 receptor	Csf1r	1.51384	2.51487	0.0800004	1.19489	-0.522773	-0.989036	-0.976733	-0.610329
1420703_at	colony stimulating factor 2 receptor, alpha, low-affinity (granulocyte-macrophage)	Csf2ra	1.10692	2.67815	0	1.14886	-0.958281	-0.873694	-0.562442	-0.125786
1455660_at	colony stimulating factor 2 receptor, beta 1, low-affinity (granulocyte-macrophage)	Csf2rb1	1.93661	3.24686	0.0512752	1.7997	-0.640992	-1.04604	-0.950087	-0.601737
1425811_a_at	cysteine and glycine-rich protein 1	Csrp1	1.81735	2.50909	0.837965	1.67816	-0.537488	-0.868524	-0.753321	-0.131731
1422506_a_at	cystatin B	Cstb	1.11553	1.88967	0.526433	1.25895	-0.790088	-0.808135	-0.793483	-0.388578
1416953_at	connective tissue growth factor	Ctgf	-0.982561	-0.335939	-0.223582	0.552307	-1.19565	-2.13941	-1.94867	-2.7316
1416811_s_at	cytotoxic T lymphocyte-associated protein 2 alpha /// cytotoxic T lymphocyte-associated protein 2 beta	Ctla2a /// Ctla2b	0.703763	2.24461	0.272906	0.733791	-0.40662	-0.98454	-0.350731	-0.435276
1452352_at	cytotoxic T lymphocyte-associated protein 2 beta	Ctla2b	1.46675	2.9668	0.647989	1.1907	-0.676435	-1.10686	-0.639922	-0.457176
1448111_at	cytidine 5'-triphosphate synthase 2	Ctps2	1.30029	1.93613	1.02032	1.35964	-0.429272	-0.363953	-0.409453	-0.134227
1417491_at	cathepsin B	Ctsb	1.42754	1.95243	0.939709	2.01705	-0.992711	-1.04013	-1.22172	-0.924921
1417492_at	cathepsin B	Ctsb	1.50189	2.58054	1.38232	2.5744	-1.68393	-1.65324	-1.73943	-1.45071
1448118_a_at	cathepsin D	Ctsd	0.830185	1.49112	0.338806	1.3129	-1.15567	-1.15347	-0.893571	-0.724349
1418989_at	cathepsin E	Ctse	0	0.0206249	0	0.101411	5.0395	5.4849	5.37074	5.81038
1427797_s_at	cathepsin E /// predicted gene, EG622147 /// predicted gene, EG665955 /// predicted gene, EG666402 /// predicted gene, EG667328 /// predicted gene, EG667538 /// predicted gene, EG668269 /// predicted gene, EG668639 /// predicted gene, EG668769 /// predict	Ctse /// EG622147 /// EG665955 /// EG666402 /// EG667328 /// EG667538 /// EG668269 /// EG668639 /// EG668769 /// EG668842 /// LOC669176 /// LOC669407 /// LOC669658 /// LOC669821 /// LOC670510 /// LOC671134	2.21656	1.01582	0.180304	1.16939	2.30991	1.62864	1.06975	1.84046
1448591_at	cathepsin S	Ctss	1.50459	3.25887	0.454799	2.22037	-1.61624	-2.19907	-1.70313	-1.20192
1435542_s_at	CTTNBP2 N-terminal like	Cttnbp2nl	0.730685	1.73232	0.476501	1.30135	-1.54667	-1.46679	-1.28587	-1.38553
1450069_a_at	CUG triplet repeat, RNA binding protein 2	Cugbp2	0.255548	1.19263	0.336478	0.952794	-1.33059	-1.92256	-1.23377	-0.745206
1451154_a_at	CUG triplet repeat, RNA binding protein 2	Cugbp2	0.147121	0.952617	0.137968	1.03729	-1.42916	-1.6861	-1.55747	-0.921919
1447500_at	cut-like 2 (Drosophila)	Cutl2	0.87827	0.497375	2.29601	2.26048	-0.848073	0.109831	0.522833	-0.0619484
1450181_at	cut-like 2 (Drosophila)	Cutl2	1.28773	1.03758	1.70232	1.76288	-0.785763	0.142447	0.260801	0.211118
1453282_at	coxsackievirus and adenovirus receptor	Cxadr	1.94266	1.00857	0.513581	0.848629	-0.793592	-0.442883	-0.283144	-0.0455331
1419209_at	chemokine (C-X-C motif) ligand 1	Cxcl1	2.22772	4.51446	2.34049	2.13078	-0.217987	0.402923	0.793803	1.29641
1441855_x_at	chemokine (C-X-C motif) ligand 1	Cxcl1	0.868075	2.52595	0.902623	0.552102	0.0742679	0.544278	0.658773	1.28461
1457644_s_at	chemokine (C-X-C motif) ligand 1	Cxcl1	2.23929	4.70131	2.39118	2.05823	0.113121	0.473455	1.01794	1.42324
1418930_at	chemokine (C-X-C motif) ligand 10	Cxcl10	2.18284	3.92429	0.244336	0.367975	-0.367975	-0.296803	0.424868	0.713485
1418718_at	chemokine (C-X-C motif) ligand 16	Cxcl16	0.953813	3.03267	0.785384	1.4649	-1.02611	-1.1417	-0.656419	-0.140852
1449195_s_at	chemokine (C-X-C motif) ligand 16	Cxcl16	1.21228	2.80018	0.814372	1.5636	-1.18207	-1.30493	-1.20803	-0.584699
1418652_at	chemokine (C-X-C motif) ligand 9	Cxcl9	2.89328	5.40992	1.21968	0.569709	-0.228807	0.0344949	1.53311	0.58518
1454268_a_at	cytochrome b-245, alpha polypeptide	Cyba	2.15317	4.18946	0.971467	2.55257	-1.47415	-1.94343	-1.87924	-1.28207
1422978_at	cytochrome b-245, beta polypeptide	Cybb	1.66835	4.08663	0.136846	1.75879	-1.16489	-0.977366	-1.15496	-0.820261
1436778_at	cytochrome b-245, beta polypeptide	Cybb	2.25183	4.55922	0.893369	2.4581	-1.30544	-1.82551	-1.46365	-1.21234
1436779_at	cytochrome b-245, beta polypeptide	Cybb	1.82362	4.08332	0.287969	1.94665	-1.14111	-1.56848	-1.89263	-1.11931
1423630_at	cytoglobin	Cygb	0.467423	1.05442	0.753546	1.11761	-1.00815	-1.11761	-1.11761	-0.883991
1417017_at	cytochrome P450, family 17, subfamily a, polypeptide 1	Cyp17a1	-2.9994	-4.45326	-2.39649	-2.03626	1.02721	-1.33244	0.428063	-1.69754
1419430_at	cytochrome P450, family 26, subfamily a, polypeptide 1	Cyp26a1	1.8769	1.83236	1.48649	1.249	-1.85932	-0.30405	-0.444488	0.0918088
1422257_s_at	cytochrome P450, family 2, subfamily b, polypeptide 10	Cyp2b10	-1.28192	-3.73125	-2.23071	-2.00725	-0.803251	-2.51204	-2.00506	-1.71252
1425645_s_at	cytochrome P450, family 2, subfamily b, polypeptide 10	Cyp2b10	-1.13618	-3.23369	-2.05622	-1.76698	-0.759744	-2.57173	-1.82297	-1.58744
1451787_at	cytochrome P450, family 2, subfamily b, polypeptide 10	Cyp2b10	-1.392	-3.60331	-2.45078	-2.07911	-0.778977	-3.62145	-1.93214	-1.75919
1452501_at	cytochrome P450, family 2, subfamily c, polypeptide 38	Cyp2c38	0.572294	0.958116	1.67174	1.46012	0.93346	1.49773	1.27116	1.37229
1421363_at	cytochrome P450, family 2, subfamily c, polypeptide 39	Cyp2c39	-0.0388608	-0.857843	-0.35576	0.607342	4.11534	4.20566	4.58379	4.46453
1424576_s_at	cytochrome P450, family 2, subfamily c, polypeptide 44	Cyp2c44	0.796633	0.26379	0.704251	0.217814	-3.56227	-2.40946	-2.44397	-2.10649
1455457_at	cytochrome P450, family 2, subfamily c, polypeptide 50 /// cytochrome P450, family 2, subfamily c, polypeptide 54	Cyp2c50 /// Cyp2c54	-1.11178	-1.89001	-0.0423518	-1.70668	0.828481	1.11796	1.38617	0.986277
1419582_at	cytochrome P450, family 2, subfamily c, polypeptide 55	Cyp2c55	4.52654	2.12704	0.0227404	0.787617	-1.20632	0.402258	-1.43586	-0.722678
1449565_at	cytochrome P450, family 2, subfamily g, polypeptide 1	Cyp2g1	0.847433	1.61843	1.55747	0.541997	1.4724	2.15496	2.45877	1.87839
1418780_at	cytochrome P450, family 39, subfamily a, polypeptide 1	Cyp39a1	-0.763758	-2.09806	-1.48447	-0.752006	-0.699291	-1.76614	-1.63002	-2.18615
1419523_at	cytochrome P450, family 3, subfamily a, polypeptide 13	Cyp3a13	0.219388	-0.0766972	0.0804844	0.35424	-2.26742	-2.42004	-2.64075	-1.94863
1419704_at	cytochrome P450, family 3, subfamily a, polypeptide 41	Cyp3a41	-2.22897	-4.79051	-3.89147	-2.97354	1.61246	0.658825	3.233	0.321858
1426064_at	cytochrome P450, family 3, subfamily a, polypeptide 44	Cyp3a44	-1.92386	-2.303	-2.303	-2.303	3.43542	2.88545	4.85222	3.12523
1440134_at	cytochrome P450, family 4, subfamily a, polypeptide 10 /// cDNA sequence BC013476	Cyp4a10 /// BC013476	-0.295203	-2.57427	-1.66366	-0.82292	0.928001	-0.364039	-0.414408	-0.982436
1419559_at	cytochrome P450, family 4, subfamily f, polypeptide 14	Cyp4f14	0.0365647	-0.57491	0.438994	-0.814844	0.427303	1.4398	1.56747	1.32256
1450646_at	cytochrome P450, family 51	Cyp51	-1.53534	-2.23807	-1.97131	-3.19013	0	0	4.24532	0
1422100_at	cytochrome P450, family 7, subfamily a, polypeptide 1	Cyp7a1	-2.83768	-1.93208	0.0703077	-1.3407	1.04283	1.88604	2.30483	1.45879
1438743_at	cytochrome P450, family 7, subfamily a, polypeptide 1	Cyp7a1	-3.04555	-1.62503	0.481185	-1.08974	1.33236	2.02825	2.33387	1.6731
1449309_at	cytochrome P450, family 8, subfamily b, polypeptide 1	Cyp8b1	-5.67185	-5.67185	-2.22228	-5.67185	3.19839	3.74841	5.0908	1.04641
1416039_x_at	cysteine rich protein 61	Cyr61	1.0976	1.18346	0.497883	0.40033	0.5068	1.09016	0.900024	1.22412
1437885_at	RIKEN cDNA D030029J20 gene	D030029J20Rik	1.63354	1.18552	0.959475	1.15344	-0.786949	-0.44803	-0.367867	-0.4254
1436736_x_at	DNA segment, human D4S114	D0H4S114	2.18271	0.655363	2.35763	0.604791	0.951482	1.17291	2.15262	1.8078
1450839_at	DNA segment, human D4S114	D0H4S114	2.33443	0.517991	2.44934	0.405382	1.35986	1.6377	2.81648	2.05158
1455500_at	DNA segment, Chr 11, ERATO Doi 759, expressed /// similar to chromosome 17 open reading frame 27	D11Ertd759e /// LOC672513	1.60581	2.15315	0.657393	0.975943	0.290907	-0.0218173	0.34489	0.200802
1454757_s_at	DNA segment, Chr 12, ERATO Doi 647, expressed	D12Ertd647e	1.36313	0.973674	0.754347	0.916835	1.22476	1.20159	1.42616	1.59787
1443327_at	RIKEN cDNA D130043K22 gene	D130043K22Rik	1.50295	0.650847	1.73632	0.547842	-0.124593	0.814137	1.71171	0.788108
1451103_at	DNA segment, Chr 14, ERATO Doi 500, expressed	D14Ertd500e	1.47299	0.733681	0.772322	0.572203	0.686782	1.56894	1.08503	1.22748
1417822_at	DNA segment, Chr 17, human D6S56E 5	D17H6S56E-5	3.26811	2.22091	0.0379218	0.685613	0.368461	-1.1265	-1.1265	-1.1265
1439185_x_at	RIKEN cDNA D430028G21 gene	D430028G21Rik	0.207523	0.285341	0.352156	0.969612	-2.72179	-2.82909	-2.52871	-2.16269
1454981_at	DNA segment, Chr 4, ERATO Doi 22, expressed	D4Ertd22e	1.64201	2.05121	1.55821	1.56987	-0.329874	0.142267	0.344916	0.334036
1448599_s_at	DNA segment, Chr 4, Wayne State University 114, expressed	D4Wsu114e	1.16357	1.76172	1.37043	1.2189	-0.0266675	-0.6632	-1.2468	-0.718625
1425222_x_at	RIKEN cDNA D630002G06 gene /// RIKEN cDNA C730048C13 gene /// similar to integral membrane transport protein UST5r	D630002G06Rik /// C730048C13Rik /// LOC673838	1.08687	1.31092	2.18815	0.844618	-0.326646	0.491007	1.93326	1.48533
1451635_at	RIKEN cDNA D630002G06 gene /// RIKEN cDNA C730048C13 gene /// similar to integral membrane transport protein UST5r	D630002G06Rik /// C730048C13Rik /// LOC673838	0.994162	1.20632	1.75066	0.486855	0.291467	0.759429	2.31675	1.92172
1440840_at	RIKEN cDNA D630004K10 gene	D630004K10Rik	0.70682	0.822446	0.929695	1.27203	-1.47168	-1.20009	-1.36211	-0.891242
1439189_at	RIKEN cDNA D630023B12 gene	D630023B12Rik	1.47972	1.8052	1.75107	1.63684	-0.571349	-0.0877944	0.536097	0.344597
1455507_s_at	DNA segment, Chr 8, ERATO Doi 587, expressed	D8Ertd587e	1.4652	1.76301	1.14539	1.39612	-0.340528	0.00890393	-0.162453	0.140282
1455244_at	dishevelled associated activator of morphogenesis 1	Daam1	1.71081	1.36234	1.26864	1.30112	-0.10071	0.0780878	0.536198	0.537438
1425300_at	dihydroxyacetone kinase 2 homolog (yeast)	Dak	1.49855	0.820815	0.729113	1.18931	-0.823934	-1.13298	-0.867653	-0.316005
1433838_at	aspartyl-tRNA synthetase 2 (mitochondrial)	Dars2	1.60242	1.37763	0.852249	0.641989	-0.539177	-0.485802	-0.439635	-0.742695
1418174_at	D site albumin promoter binding protein	Dbp	2.78672	4.16761	4.38814	3.27535	1.26157	1.32907	2.09517	1.75754
1438211_s_at	D site albumin promoter binding protein	Dbp	3.04921	4.70014	4.95402	3.96041	1.11271	1.02799	1.7193	1.4242
1436532_at	doublecortin and CaM kinase-like 3	Dcamkl3	1.62375	0.890828	1.93692	1.23131	0.138242	0.401369	0.654464	0.738684
1439012_a_at	deoxycytidine kinase	Dck	2.01769	2.08751	0.729559	0.772844	0.031168	-0.0585142	0.126571	0.450943
1417904_at	DNA cross-link repair 1A, PSO2 homolog (S. cerevisiae)	Dclre1a	1.09386	1.19202	2.15686	1.52577	0.198917	-0.0169673	1.38702	1.02397
1418028_at	dopachrome tautomerase	Dct	-0.580972	-1.74628	-1.74628	-1.74628	1.93591	2.51542	4.1034	2.86739
1429298_at	dimethylarginine dimethylaminohydrolase 1	Ddah1	1.85022	1.56268	1.51619	1.55156	-0.903892	-0.45661	-0.411796	-0.0193148
1429299_at	dimethylarginine dimethylaminohydrolase 1	Ddah1	1.9537	1.2571	1.15849	1.25569	-1.92829	-1.52297	-0.865588	-0.870554
1454995_at	dimethylarginine dimethylaminohydrolase 1	Ddah1	1.9694	1.9057	1.63579	1.53535	-1.92223	-1.21672	-1.59584	-1.20898
1455400_at	dimethylarginine dimethylaminohydrolase 1	Ddah1	1.98944	1.72376	1.81256	1.90942	-1.09423	-0.886509	-0.688861	-0.28935
1426832_at	DEAD/H (Asp-Glu-Ala-Asp/His) box polypeptide 26B	Ddx26b	0.816553	1.41498	0.538214	1.23801	-0.911957	-1.23801	-0.787991	-0.40843
1436562_at	DEAD (Asp-Glu-Ala-Asp) box polypeptide 58	Ddx58	2.10977	2.05245	0.86753	1.38996	0.354436	0.37251	0.167114	0.616648
1419491_at	defensin beta 1	Defb1	-0.118668	0.647495	-2.13397	0.708416	-2.84817	-2.85714	-2.85714	-2.85714
1419492_s_at	defensin beta 1	Defb1	0.282948	0.504835	-1.67985	0.778039	-2.45789	-2.45789	-2.45789	-1.92527
1453571_at	DEP domain containing 6	Depdc6	0.758793	0.722468	0.989683	0.741934	-2.63113	-1.93844	-2.14713	-1.67327
1448619_at	7-dehydrocholesterol reductase	Dhcr7	-0.377811	-1.40497	-0.527161	-1.72059	0.242363	-0.0338136	3.61501	-0.0231113
1450654_a_at	dehydrodolichyl diphosphate synthase	Dhdds	1.74431	1.41098	1.13603	0.900318	0.172732	0.365316	0.46376	0.358637
1436173_at	deleted in liver cancer 1	Dlc1	1.1043	0.820373	0.641912	0.774645	-1.45154	-1.07749	-1.12585	-0.740459
1434944_at	dystrophia myotonica-protein kinase	Dmpk	1.57504	1.53561	0.477329	1.32331	-1.12309	-1.7828	-1.19831	-1.0442
1417934_at	DnaJ (Hsp40) homolog, subfamily C, member 4	Dnajc4	1.75074	1.55119	1.35521	1.69134	-0.276563	-0.304313	-0.252376	0.161693
1451057_x_at	dynamin 2	Dnm2	2.14702	2.16538	1.61413	2.00886	-0.181338	-0.128181	-0.0631475	0.195049
1422946_a_at	DNA methyltransferase (cytosine-5) 1	Dnmt1	1.81512	1.58779	0.735443	0.804376	-0.279884	-0.158407	0.0455623	0.43305
1435343_at	dedicator of cytokinesis 10 /// similar to Dedicator of cytokinesis protein 10 (Protein zizimin 3)	Dock10 /// LOC630691	1.13964	2.43396	0.358857	1.08318	-0.816857	-1.08318	-1.08318	-0.770452
1444028_s_at	dedicator of cytokinesis 9 /// similar to Dedicator of cytokinesis protein 9 (Cdc42 guanine nucleotide exchange factor zizimin 1)	Dock9 /// LOC670309	1.3786	1.61589	1.25672	1.5698	-0.663599	-0.558819	0.00179479	0.104635
1426739_at	downstream neighbor of SON	Donson	1.0348	1.09318	1.12793	1.0192	-1.0192	-1.0192	-0.58618	-0.0600938
1416600_a_at	Down syndrome critical region homolog 1 (human)	Dscr1	1.70919	2.01608	0.553132	0.519321	0.0430327	0.0263776	0.399345	-0.238493
1435494_s_at	desmoplakin	Dsp	1.59961	1.42769	0.953236	1.43419	-0.525125	-0.0369673	-0.291378	0.35473
1438096_a_at	deoxythymidylate kinase	Dtymk	2.09967	1.13951	1.06959	1.02804	-0.156253	0.103293	0.182988	0.261186
1449116_a_at	deoxythymidylate kinase	Dtymk	2.17922	1.12752	0.54163	0.365805	0.543123	1.00648	0.957545	1.18355
1452681_at	deoxythymidylate kinase	Dtymk	2.24747	1.22866	1.01711	1.29805	-0.240609	-0.156249	0.0210218	-0.147873
1448830_at	dual specificity phosphatase 1	Dusp1	1.13469	0.910636	1.02812	-0.383784	0.975909	1.18683	1.65351	0.517366
1436515_at	RIKEN cDNA E030004N02 gene	E030004N02Rik	1.29567	1.00855	1.55598	0.69909	0.129712	0.644249	1.2767	0.755577
1435777_at	RIKEN cDNA E030018N11 gene	E030018N11Rik	1.47611	2.2191	0.676447	1.62527	-1.17296	-1.35415	-0.840863	-1.14984
1422411_s_at	eosinophil-associated, ribonuclease A family, member 1 /// eosinophil-associated, ribonuclease A family, member 2 /// eosinophil-associated, ribonuclease A family, member 3 /// eosinophil-associated, ribonuclease A family, member 12	Ear1 /// Ear2 /// Ear3 /// Ear12	2.16879	3.18722	-0.002477	3.17188	-1.78952	-2.72818	-2.65446	-1.71544
1449846_at	eosinophil-associated, ribonuclease A family, member 2	Ear2	1.64484	2.8528	0.00586517	2.59358	-1.59239	-2.66002	-2.20263	-1.70516
1427183_at	epidermal growth factor-containing fibulin-like extracellular matrix protein 1	Efemp1	0.240319	0.947814	1.05452	1.30444	-2.11865	-1.82327	-2.21403	-1.54208
1431339_a_at	EF hand domain containing 2	Efhd2	1.3694	1.86729	1.30564	1.2343	-1.07991	-1.23775	-0.416551	-0.911209
1437478_s_at	EF hand domain containing 2	Efhd2	1.38278	2.20045	1.59672	1.68907	-3.26993	-3.77793	-3.03457	-1.89894
1439560_x_at	predicted gene, EG432995	EG432995	1.2784	1.06912	0.721622	0.690566	-1.41004	-1.32712	-0.775201	-1.5396
1427422_at	predicted gene, EG624219	EG624219	2.91912	2.34623	1.21108	1.1706	-0.358789	1.20877	0.654346	1.79322
1456319_at	predicted gene, EG665081	EG665081	3.36293	2.89962	2.56557	2.15319	-0.0370998	-1.34079	0.245788	0.15314
1435888_at	epidermal growth factor receptor	Egfr	0.157813	-0.388185	0.4998	-1.20545	1.51847	1.18075	1.57285	0.992516
1417065_at	early growth response 1	Egr1	0.938151	1.25901	2.44449	0.523705	0.351607	1.45717	1.71297	1.29931
1448175_at	EH-domain containing 1	Ehd1	1.20974	1.46565	0.0320954	1.27434	-1.18668	-0.0771394	-0.655315	-0.620567
1417977_at	eukaryotic translation initiation factor 4E member 3	Eif4e3	0.367037	1.44937	0.553616	0.93017	-1.87081	-1.46557	-0.97623	-0.891675
1417978_at	eukaryotic translation initiation factor 4E member 3	Eif4e3	1.08464	2.14012	1.25094	1.44014	-1.51167	-1.62065	-1.20237	-1.34869
1460643_at	elongation factor RNA polymerase II	Ell	0	1.65425	1.78019	0	1.94165	1.76246	1.89744	0
1420722_at	elongation of very long chain fatty acids (FEN1/Elo2, SUR4/Elo3, yeast)-like 3	Elovl3	-1.07618	-1.5272	-1.28163	-1.49404	1.89229	1.24459	1.48832	0.992923
1417403_at	ELOVL family member 6, elongation of long chain fatty acids (yeast)	Elovl6	2.7968	1.71472	2.48786	0.79735	-0.947775	0.276222	1.33043	0.543262
1417404_at	ELOVL family member 6, elongation of long chain fatty acids (yeast)	Elovl6	2.99869	2.09745	3.13987	1.75477	-1.54212	-0.526114	0.727989	0.140653
1426643_at	elongation protein 3 homolog (S. cerevisiae)	Elp3	1.55097	1.43479	0.756406	1.3701	-0.312531	-0.525848	-0.207971	-0.151421
1418058_at	EGF, latrophilin seven transmembrane domain containing 1	Eltd1	1.37826	1.47337	1.29373	1.39146	-0.42361	-0.464454	-0.67014	0.128514
1451161_a_at	EGF-like module containing, mucin-like, hormone receptor-like sequence 1	Emr1	1.55842	2.2174	0.128198	1.10783	-0.619496	-1.04373	-0.83007	-0.225488
1420965_a_at	ectodermal-neural cortex 1	Enc1	0.309434	0.329868	-0.138518	0.690938	-1.32054	-2.48518	-2.39855	-1.17463
1425702_a_at	ectonucleotide pyrophosphatase/phosphodiesterase 5	Enpp5	1.52572	1.98227	1.36061	1.43939	-0.45227	-0.276695	-0.664231	-0.365703
1433490_s_at	erythrocyte protein band 4.1-like 2	Epb4.1l2	1.79565	2.35315	1.42897	1.33331	-0.223469	-0.503118	-0.402542	-0.313697
1427537_at	epiplakin 1	Eppk1	1.95894	1.18824	0.252305	1.31111	-0.409726	-0.958747	-1.0522	-0.576713
1452406_x_at	erythroid differentiation regulator 1	Erdr1	1.20485	0.909519	0.355635	0.638083	-1.40708	-1.80523	-0.964054	-1.19879
1422684_a_at	exocyst complex component 4	Exoc4	1.68398	1.91756	0.839948	1.3651	-0.167036	-0.53569	-0.732973	-0.147263
1422685_at	exocyst complex component 4	Exoc4	1.90053	2.19651	1.18459	1.51085	0.0962806	-0.206998	-0.434485	0.0878907
1422686_s_at	exocyst complex component 4	Exoc4	1.85732	1.81365	0.803077	1.38642	-0.0274406	-0.171923	-0.373135	0.188297
1435631_x_at	exocyst complex component 6	Exoc6	0.645793	1.33271	1.14851	1.49745	-0.941595	-1.2614	-1.27563	-0.913621
1455385_at	exocyst complex component 6	Exoc6	0.91683	1.42886	0.955619	1.61161	-0.695221	-1.15585	-0.972046	-0.876503
1428291_at	exosome component 8	Exosc8	1.88581	1.63334	0.907229	0.894594	-0.475153	-0.132635	-0.0784034	0.358787
1451788_at	coagulation factor XI	F11	-0.218805	-0.443087	-0.840938	-1.21403	1.54316	1.87779	2.28609	1.75654
1434263_at	RIKEN cDNA F630110N24 gene	F630110N24Rik	0.695788	2.11328	0	1.6048	-0.587932	-0.551122	-0.325519	-0.539425
1418438_at	fatty acid binding protein 2, intestinal	Fabp2	1.97295	1.18962	1.07619	1.82516	0.0688743	0.162412	-0.0625277	0.170514
1451263_a_at	fatty acid binding protein 4, adipocyte	Fabp4	1.05775	1.07669	-0.0650211	1.35512	-0.633752	-0.889588	-1.47997	-0.892208
1416022_at	fatty acid binding protein 5, epidermal	Fabp5	0.617744	3.15927	0.714443	1.87444	-1.75336	-0.621929	-0.244228	-1.43209
1416021_a_at	fatty acid binding protein 5, epidermal /// similar to Fatty acid-binding protein, epidermal (E-FABP) (Psoriasis-associated fatty acid-binding protein homolog) (PA-FABP) (Keratinocyte lipid-binding protein) /// similar to Fatty acid-binding protein, epide	Fabp5 /// LOC628298 /// LOC637129 /// LOC669559 /// LOC672321	0.5029	2.95672	0.69312	1.95425	-1.82724	-0.948225	-0.425085	-1.7877
1450779_at	fatty acid binding protein 7, brain	Fabp7	1.66348	1.54393	0.290109	2.37149	-0.475426	-0.62643	-0.8043	-0.228396
1441901_x_at	fumarylacetoacetate hydrolase domain containing 2A	Fahd2a	1.99246	0	1.79481	0	1.74154	1.84842	2.15649	2.43109
1423828_at	fatty acid synthase	Fasn	2.27812	1.50311	1.81583	0.79152	-1.2514	-0.248795	1.24015	0.0929308
1416164_at	fibulin 5	Fbln5	0.63615	0.644662	0.204215	1.60712	-1.17769	-1.37275	-1.60712	-1.57651
1452198_at	F-box and leucine-rich repeat protein 10	Fbxl10	1.34341	0.894571	0.913517	1.3657	-0.773208	-0.760487	-0.923801	-0.287637
1443698_at	F-box protein 39	Fbxo39	1.79647	2.58901	0.549414	1.05689	-1.2565	-1.2565	-0.755028	-0.877528
1428120_at	F-box and WD-40 domain protein 9	Fbxw9	2.03311	1.86321	0	1.98129	0.148317	-0.770817	0.237915	-0.28905
1418340_at	Fc receptor, IgE, high affinity I, gamma polypeptide	Fcer1g	2.02337	3.82285	0.414354	2.02966	-1.51576	-1.70299	-1.60677	-1.06471
1417876_at	Fc receptor, IgG, high affinity I	Fcgr1	1.37729	2.14414	0.0139663	0.978854	-0.679792	-0.978854	-0.978854	-0.70874
1451941_a_at	Fc receptor, IgG, low affinity IIb	Fcgr2b	1.55891	1.77973	1.32003	1.20104	-1.21655	-0.495308	-0.450385	-0.303679
1455332_x_at	Fc receptor, IgG, low affinity IIb	Fcgr2b	0.682126	1.98524	0.596821	1.12833	-1.069	-1.01839	-0.961216	-0.384715
1448620_at	Fc receptor, IgG, low affinity III	Fcgr3	1.17073	3.07357	0.2913	2.09239	-1.03623	-1.90205	-1.18899	-1.11966
1425225_at	Fc fragment of IgG, low affinity IIIa, receptor	Fcgr3a	1.55736	2.97905	0.0547192	1.47674	-0.706918	-1.10268	-0.57469	-0.824113
1442453_at	FCH domain only 2	Fcho2	1.52779	1.34552	1.02178	1.20551	-0.659502	-0.693513	-0.631607	-0.449955
1423418_at	farnesyl diphosphate synthetase	Fdps	-0.952037	-2.03237	-0.777625	-3.13998	0.48445	1.49075	5.5011	0.977224
1434348_at	fasciculation and elongation protein zeta 2 (zygin II)	Fez2	1.53884	1.38108	1.11531	1.10344	-1.96547	-2.00428	-1.85422	-2.04313
1422916_at	fibroblast growth factor 21	Fgf21	-0.883125	-0.883125	-0.883125	-0.883125	2.05585	2.27679	1.75075	2.78559
1425893_a_at	fragile histidine triad gene	Fhit	1.57599	0.521123	-0.243097	0.546598	-1.43077	-1.64896	-1.64896	-1.2126
1417872_at	four and a half LIM domains 1	Fhl1	0.560483	1.16144	0.658507	1.13731	-0.976275	-1.27843	-1.2202	-0.65596
1422516_a_at	fibroblast growth factor (acidic) intracellular binding protein	Fibp	1.72606	1.98582	1.09466	1.40243	0.161436	0.251331	-0.18037	0.383274
1436812_at	fukutin related protein	Fkrp	1.96751	1.60657	0.879037	1.29295	-0.10068	-0.368062	0.370304	0.616376
1426677_at	filamin, alpha	Flna	1.29342	2.52266	0.66095	1.28173	-0.278708	-0.839722	-0.518529	-0.0815825
1448559_at	flotillin 1	Flot1	1.3186	1.82445	1.41714	1.1886	0.0582781	0.280336	0.123011	0.227077
1428579_at	formin-like 2	Fmnl2	0.712148	1.52076	0.382148	1.13652	-1.11927	-1.02683	-1.17281	-0.769298
1435459_at	flavin containing monooxygenase 2	Fmo2	1.16467	0.606705	1.87301	1.61237	0.120962	-0.435226	0.497785	0.0507001
1453435_a_at	flavin containing monooxygenase 2	Fmo2	1.26476	0.548376	2.02209	1.84129	0.353448	-0.236765	0.655058	0.253127
1440899_at	flavin containing monooxygenase 5	Fmo5	1.51476	0.902387	1.04191	1.24312	-0.23557	-0.961213	-0.924336	-0.905728
1418311_at	fructosamine 3 kinase	Fn3k	0.97327	1.21898	1.49286	0.877842	0.713083	1.09049	1.28286	1.14533
1423100_at	FBJ osteosarcoma oncogene	Fos	2.84644	3.14159	3.40641	0.441428	0.987468	2.06087	2.09284	2.79543
1422735_at	forkhead box Q1	Foxq1	1.72315	1.02514	1.43429	1.41572	-0.247884	-0.130072	1.66924	0.861308
1422953_at	formyl peptide receptor, related sequence 2	Fpr-rs2	1.24164	4.29336	0	0.115001	0.684697	0.357311	0.278396	0.935725
1426594_at	FERM domain containing 4B	Frmd4b	1.74678	1.86421	1.52367	1.30198	-0.176607	-0.498581	0.753468	-0.746297
1416514_a_at	fascin homolog 1, actin bundling protein (Strongylocentrotus purpuratus)	Fscn1	1.5499	2.52465	1.09393	1.19173	-0.932195	-0.628679	-0.344816	-0.0639591
1416046_a_at	fucosidase, alpha-L- 2, plasma	Fuca2	1.34547	2.36074	0.722078	1.54853	-0.16548	-0.220981	-0.0180068	-0.0174827
1428316_a_at	FUN14 domain containing 2	Fundc2	0.906831	1.5984	0.804135	1.29428	-0.827551	-1.04463	-0.737768	-0.694233
1418296_at	FXYD domain-containing ion transport regulator 5	Fxyd5	1.30651	3.34886	0.45434	1.20427	-0.75613	-0.80226	-0.380545	-0.120261
1449519_at	growth arrest and DNA-damage-inducible 45 alpha	Gadd45a	1.06632	1.40566	1.32335	0	0	1.05048	1.61508	1.89424
1452907_at	galactosylceramidase	Galc	0.549501	1.50556	0.575155	1.40217	-1.40217	-1.09231	-1.34698	-1.09984
1424748_at	UDP-N-acetyl-alpha-D-galactosamine:polypeptide N-acetylgalactosaminyltransferase 11	Galnt11	0.853314	0.484409	0.13584	-0.304141	1.77869	1.49109	2.28023	1.96997
1418240_at	guanylate nucleotide binding protein 2	Gbp2	2.90208	5.19969	1.0846	1.44508	-0.434867	-0.455944	0.429823	0.242269
1435906_x_at	guanylate nucleotide binding protein 2	Gbp2	3.13427	5.31686	0.944315	1.44895	-0.613896	-0.528965	0.719231	-0.132125
1418392_a_at	guanylate nucleotide binding protein 3	Gbp3	1.75305	3.24855	1.11916	1.34321	-0.0965957	-0.874239	0.272918	-0.677071
1425156_at	guanylate binding protein 6	Gbp6	2.03398	3.62719	1.42309	1.07383	0.229724	0.615265	1.73196	0.608924
1434380_at	guanylate binding protein 6	Gbp6	2.67384	3.93831	2.13042	1.3742	0.670586	0.752689	1.57835	0.641068
1417823_at	glycine C-acetyltransferase (2-amino-3-ketobutyrate-coenzyme A ligase)	Gcat	0.294339	-0.330276	0.206605	-0.721493	0.774164	1.2194	1.74275	0.961222
1419146_a_at	glucokinase	Gck	1.3481	0.160375	1.32033	0.0710787	0.727303	1.25778	2.48878	1.10994
1425303_at	glucokinase	Gck	1.83669	0.621378	1.79091	0.344303	0.913525	1.31278	2.50114	1.24909
1425503_at	glucosaminyl (N-acetyl) transferase 2, I-branching enzyme	Gcnt2	1.85818	1.36186	1.15188	1.39045	-0.339697	-0.563164	-0.531946	0.0218916
1435748_at	guanine deaminase	Gda	1.45874	1.712	1.42075	0.915458	-0.228118	-0.389353	0.431356	0.233042
1420342_at	ganglioside-induced differentiation-associated-protein 10	Gdap10	2.00346	2.04623	1.45182	1.31325	0.181046	0.0301919	0.721432	0.645066
1424007_at	growth differentiation factor 10	Gdf10	0.892058	1.03323	0.857378	1.42213	-1.48934	-1.58627	-1.83404	-1.25291
1418949_at	growth differentiation factor 15	Gdf15	1.45743	0.757195	1.11809	-0.0519404	0.341632	0.915577	0.665532	1.2904
1459948_at	Growth hormone receptor	Ghr	1.55452	0.797336	1.78883	0.749405	0.57703	0.552205	1.44985	1.27338
1424375_s_at	GTPase, IMAP family member 4	Gimap4	1.3656	2.12708	0.74437	0.983548	-0.825457	-0.671924	-0.676053	-0.30235
1417913_at	GINS complex subunit 4 (Sld5 homolog)	Gins4	2.27616	1.92998	2.04246	1.89997	-0.0199924	-0.169084	-1.89997	-1.89997
1433495_at	glycosyltransferase 25 domain containing 1	Glt25d1	1.09774	1.36046	0.396849	1.07699	-0.954869	-1.08072	-1.06283	-0.841678
1419027_s_at	glycolipid transfer protein	Gltp	1.44219	2.98004	0.858564	2.17466	-1.62496	-2.20798	-1.68217	-1.44427
1419194_s_at	glia maturation factor, gamma	Gmfg	1.3971	2.77388	0.518824	1.04702	-0.727171	-1.07134	-0.564923	-0.365576
1417506_at	geminin	Gmnn	1.96656	1.34311	1.23677	1.11273	-0.0846266	-0.271367	-0.498832	0.0477296
1430295_at	guanine nucleotide binding protein, alpha 13	Gna13	0.9522	1.38668	0.333585	1.32481	-0.400319	-1.22715	-1.32958	-1.00828
1419449_a_at	guanine nucleotide binding protein, alpha inhibiting 2	Gnai2	1.37724	1.74302	0.388059	0.414944	0.0883695	0.433498	0.459836	0.421899
1435335_a_at	N-acetylglucosamine-1-phosphate transferase, alpha and beta subunits	Gnptab	1.01884	1.67119	0.752997	1.33461	-1.33461	-1.33461	-1.2159	-0.900794
1415698_at	golgi phosphoprotein 2	Golph2	1.79591	1.99745	0.772895	1.33929	-0.0668226	0.059809	-0.880232	0.204134
1420394_s_at	glycoprotein 49 A /// leukocyte immunoglobulin-like receptor, subfamily B, member 4	Gp49a /// Lilrb4	2.34708	4.54473	1.31363	2.8734	-1.42818	-1.50161	-1.25615	-0.402575
1443620_at	Glypican 4	Gpc4	0	0.427493	0	0.0746238	1.1592	1.46921	1.56725	1.58052
1423632_at	G protein-coupled receptor 146	Gpr146	1.19199	1.42739	1.21743	1.49813	0.120936	0.293303	-0.00455624	0.500644
1452353_at	G protein-coupled receptor 155	Gpr155	1.60857	1.17149	1.2239	1.44748	-0.613667	-0.368474	-0.540918	-0.161167
1425314_at	G protein-coupled receptor 98	Gpr98	0	0.138177	0.495194	0.35811	0.834594	1.6771	1.49569	1.50656
1418396_at	G-protein signalling modulator 3 (AGS3-like, C. elegans)	Gpsm3	1.08226	2.1893	0.3518	1.12412	-0.511619	-1.04424	-0.763231	-0.477938
1418492_at	gremlin 2 homolog, cysteine knot superfamily (Xenopus laevis)	Grem2	0.719034	1.1518	1.88632	0.641922	1.36759	1.43381	1.25789	1.87668
1428767_at	gasdermin domain containing 1	Gsdmdc1	1.76109	2.36557	1.16371	1.57209	0.155962	0.126526	-0.0317102	0.345507
1415812_at	gelsolin	Gsn	1.06648	1.32544	1.26357	1.83491	-1.49933	-2.19854	-1.71427	-1.28997
1436991_x_at	gelsolin	Gsn	0.539786	1.30001	1.29612	1.45085	-1.70597	-1.74177	-1.53169	-1.0769
1437171_x_at	gelsolin	Gsn	0.865742	1.53476	1.16924	1.88534	-1.80148	-2.06886	-1.89129	-1.30062
1456312_x_at	gelsolin	Gsn	0.922134	1.58351	1.37797	1.81063	-1.74844	-1.96089	-1.80633	-1.11014
1421041_s_at	glutathione S-transferase, alpha 1 (Ya) /// glutathione S-transferase, alpha 2 (Yc2)	Gsta1 /// Gsta2	3.14283	2.86128	1.52278	1.77184	-1.95362	-2.43685	-2.38335	-1.16831
1421040_a_at	glutathione S-transferase, alpha 2 (Yc2)	Gsta2	1.98745	1.86208	1.23668	1.47017	-2.29931	-2.48807	-2.60969	-0.956058
1416368_at	glutathione S-transferase, alpha 4	Gsta4	2.72241	1.86754	0.822391	1.65006	-0.660654	-0.541382	-0.69964	-0.152615
1425626_at	glutathione S-transferase, mu 1 /// similar to Glutathione S-transferase Mu 1 (GST class-mu 1) (Glutathione S-transferase GT8.7) (pmGT10) (GST 1-1) /// similar to Glutathione S-transferase Mu 1 (GST class-mu 1) (Glutathione S-transferase GT8.7) (pmGT10) (	Gstm1 /// LOC433943 /// LOC674086	2.36191	1.82164	0.727406	1.48344	-0.913544	-0.749939	-2.0237	-0.224165
1425627_x_at	glutathione S-transferase, mu 1 /// similar to Glutathione S-transferase Mu 1 (GST class-mu 1) (Glutathione S-transferase GT8.7) (pmGT10) (GST 1-1) /// similar to Glutathione S-transferase Mu 1 (GST class-mu 1) (Glutathione S-transferase GT8.7) (pmGT10) (	Gstm1 /// LOC433943 /// LOC674086	2.85013	2.56166	1.51321	1.93004	-1.49388	-0.743914	-1.84027	-0.200831
1416411_at	glutathione S-transferase, mu 2	Gstm2	2.45654	0.999971	-0.862985	0.533177	-1.56046	-1.44197	-1.13432	-0.681396
1427473_at	glutathione S-transferase, mu 3	Gstm3	5.48291	4.57379	0.95438	3.13754	-2.35535	-0.562454	-3.02525	-1.55549
1427474_s_at	glutathione S-transferase, mu 3	Gstm3	4.03102	3.70623	0.823963	2.88597	-2.05385	-0.540098	-3.00785	-1.46502
1424835_at	glutathione S-transferase, mu 4	Gstm4	2.47775	2.43499	1.00532	1.46363	-0.222496	0.413765	-0.0428567	0.354758
1429184_at	GTPase, very large interferon inducible 1	Gvin1	2.30184	4.03324	1.65595	1.61729	-1.46454	-1.88891	-1.33319	-1.04092
1435290_x_at	histocompatibility 2, class II antigen A, alpha	H2-Aa	1.7833	3.77611	1.0913	2.23224	-2.25206	-3.00621	-1.74816	-2.18557
1438858_x_at	Histocompatibility 2, class II antigen A, alpha	H2-Aa	1.76187	4.87002	0.877943	2.26963	-2.45708	-2.88347	-1.86478	-2.1452
1452431_s_at	histocompatibility 2, class II antigen A, alpha /// histocompatibility 2, class II antigen E alpha	H2-Aa /// H2-Ea	2.42274	5.21091	1.13409	2.7618	-0.392223	-1.26403	-0.358842	-0.294115
1425477_x_at	histocompatibility 2, class II antigen A, beta 1	H2-Ab1	2.12461	4.99515	0.566065	1.92366	-0.153278	-1.15856	0.238654	0.346569
1450648_s_at	histocompatibility 2, class II antigen A, beta 1	H2-Ab1	2.0605	4.26567	0.867086	2.05867	-1.6828	-2.21676	-1.11785	-0.831239
1451721_a_at	histocompatibility 2, class II antigen A, beta 1	H2-Ab1	2.46362	5.41411	1.31996	2.59346	-1.4228	-2.27821	-1.13692	-1.26909
1438092_x_at	H2A histone family, member Z /// similar to H2A histone family, member Z /// predicted gene, EG666634 /// similar to H2A histone family, member Z /// similar to H2A histone family, member Z	H2afz /// LOC631864 /// EG666634 /// LOC669445 /// LOC675899	1.52901	1.33954	0.917722	0.84445	-0.701653	-0.569465	-0.661666	-0.602974
1438091_a_at	H2A histone family, member Z /// similar to H2A histone family, member Z /// similar to H2A histone family, member Z	H2afz /// LOC631864 /// LOC675899	1.86084	1.97231	1.47233	1.33414	-0.560691	-0.535416	-0.597594	-0.651367
1422527_at	histocompatibility 2, class II, locus DMa	H2-DMa	1.60065	4.03143	1.12814	1.60977	-1.03079	-1.60977	-0.926774	-0.61946
1417025_at	histocompatibility 2, class II antigen E beta	H2-Eb1	2.18104	4.85276	1.51207	2.65859	-1.62284	-2.29982	-1.09849	-1.25069
1450170_x_at	Histocompatibility 2, K1, K region	H2-K1	0.500245	0.957907	0.394031	0.534055	-1.58207	-2.02803	-1.99554	-0.601477
1421358_at	histocompatibility 2, M region locus 3	H2-M3	1.01708	2.15251	0.769869	1.08002	-0.205115	-0.863284	-0.408866	0.162878
1451644_a_at	histocompatibility 2, Q region locus 1 /// RIKEN cDNA 0610037M15 gene	H2-Q1 /// 0610037M15Rik	1.33978	2.37585	1.05385	1.32291	-0.820865	-1.67315	-0.433669	-0.942433
1436643_x_at	hepcidin antimicrobial peptide 2	Hamp2	-0.517204	-0.101371	0.279572	-0.839649	1.31868	1.448	1.47859	1.45809
1418654_at	hydroxyacid oxidase (glycolate oxidase) 3	Hao3	1.40562	1.1082	2.01334	0.22992	1.75232	2.98332	4.46977	2.74149
1428061_at	histone aminotransferase 1	Hat1	2.1721	1.49572	1.22441	0.75344	0.0818818	-0.033391	0.270868	0.700878
1449455_at	hemopoietic cell kinase	Hck	1.97442	3.53144	0.560868	1.52947	-0.650526	-1.0362	-0.641008	-0.350906
1454803_a_at	histone deacetylase 11	Hdac11	1.13839	1.76299	1.47175	1.31927	0.110188	0.31162	0.408295	0.317667
1425343_at	haloacid dehalogenase-like hydrolase domain containing 3	Hdhd3	0.99426	0.433723	-0.245387	0.283651	1.1602	1.55553	1.48458	1.78681
1438037_at	hect domain and RLD 5	Herc5	1.7493	2.48101	0.85219	1.2099	0.446241	0.121883	0.64715	0.330635
1436050_x_at	hairy and enhancer of split 6 (Drosophila)	Hes6	1.44608	0.855423	1.101	0.460721	0.493836	0.825278	1.64866	0.979922
1452021_a_at	hairy and enhancer of split 6 (Drosophila)	Hes6	1.71851	1.1244	1.58569	0.433274	0.890504	1.21324	2.14278	1.20337
1437874_s_at	hexosaminidase B	Hexb	1.11321	1.79635	0.676322	1.56511	-1.30519	-1.42181	-1.67228	-1.29654
1460180_at	hexosaminidase B	Hexb	0.76262	1.15409	0.31484	1.02986	-0.880763	-1.0834	-1.20843	-0.77837
1442798_x_at	hexokinase 3	Hk3	1.83807	3.28061	0.186419	1.62456	-1.62456	-1.62456	-0.619406	-1.33935
1450889_at	helicase-like transcription factor	Hltf	1.47555	1.69451	0.990072	1.02979	-0.234216	-0.347938	-0.0871816	-0.185791
1416155_at	high mobility group box 3	Hmgb3	1.77787	1.58696	0.74548	1.14378	-0.140894	0.247986	-0.345956	0.366257
1433507_a_at	high mobility group nucleosomal binding domain 2	Hmgn2	1.99051	1.71604	0.909601	1.43744	0.661751	0.285613	0.889866	0.614119
1448239_at	heme oxygenase (decycling) 1	Hmox1	1.35916	2.61433	-0.23684	1.32973	-1.32465	-1.73385	-1.37957	-0.401333
1438988_x_at	hematological and neurological expressed sequence 1	Hn1	1.39326	2.5276	0.63719	0.869094	-0.417376	-0.199404	-0.642847	-0.104163
1417702_a_at	histamine N-methyltransferase	Hnmt	1.49477	1.11973	1.0443	1.41697	-0.987181	-0.711754	-1.02021	-0.289743
1451184_at	heterogeneous nuclear ribonucleoprotein A3 /// similar to heterogeneous nuclear ribonucleoprotein A3 /// predicted gene, EG627828 /// similar to heterogeneous nuclear ribonucleoprotein A3 /// similar to heterogeneous nuclear ribonucleoprotein A3 /// hypot	Hnrpa3 /// LOC545592 /// EG627828 /// LOC629025 /// LOC630401 /// LOC630677 /// EG664907 /// LOC668131 /// EG668559 /// LOC669450 /// LOC674254	1.9085	1.69499	0.870255	0.699871	0.20234	0.515804	0.557905	0.47173
1448812_at	hippocalcin-like 1	Hpcal1	1.03979	1.82353	0.641101	1.46005	-0.810355	-0.951629	-0.85371	-0.576337
1459827_x_at	Hermansky-Pudlak syndrome 1 homolog (human)	Hps1	1.26278	1.85165	-0.076885	1.10881	-1.01129	-1.00685	-1.18569	-0.987998
1433930_at	heparanase	Hpse	1.03883	2.33868	0.258101	1.33661	-1.20935	-1.35587	-0.853372	-0.24409
1445597_s_at	HRAS like suppressor 3	Hrasls3	1.30833	2.2737	1.08773	0.604795	0.52426	0.45845	0.319677	0.405669
1451611_at	HRAS like suppressor 3	Hrasls3	1.05424	2.19598	0.778265	0.0765585	0.519193	0.838945	0.914659	0.879592
1449385_at	hydroxysteroid (17-beta) dehydrogenase 6	Hsd17b6	2.11535	1.81205	1.16765	1.79774	0.0638322	0.474777	-0.0530281	0.632211
1460232_s_at	hydroxy-delta-5-steroid dehydrogenase, 3 beta- and steroid delta-isomerase 2 /// hydroxy-delta-5-steroid dehydrogenase, 3 beta- and steroid delta-isomerase 3 /// hydroxy-delta-5-steroid dehydrogenase, 3 beta- and steroid delta-isomerase 6	Hsd3b2 /// Hsd3b3 /// Hsd3b6	2.3433	1.84732	1.82681	1.61247	-0.373534	-0.117478	-0.601665	0.178433
1427377_x_at	hydroxy-delta-5-steroid dehydrogenase, 3 beta- and steroid delta-isomerase 3	Hsd3b3	2.35397	1.7571	1.883	1.60664	-0.359971	-0.212438	-0.863821	-0.0785102
1427126_at	heat shock protein 1B	Hspa1b	-0.610586	-2.61002	-2.12214	-2.60851	0.36209	-0.235491	2.06382	1.00104
1427127_x_at	heat shock protein 1B	Hspa1b	-0.698513	-2.68278	-2.10814	-2.53057	0.206195	-0.357392	2.19967	0.842135
1452318_a_at	heat shock protein 1B	Hspa1b	-0.533017	-2.74698	-1.95916	-2.4651	0.0216616	-0.706046	1.678	0.811656
1436332_at	heat shock protein, alpha-crystallin-related, B6	Hspb6	1.08255	0.3828	0.574321	0.508517	-1.3722	-1.36192	-1.3722	-1.3722
1423290_at	hypoxia up-regulated 1	Hyou1	0.359074	0	0	0	1.27883	1.6409	2.33129	1.63865
1432478_a_at	IBR domain containing 3	Ibrdc3	1.74073	2.24196	0.961919	0.518685	-0.0434841	0.763686	1.05588	0.961346
1424067_at	intercellular adhesion molecule	Icam1	1.52129	3.06319	0.383345	1.29449	-0.752198	-0.739781	-1.09132	0.0391407
1423804_a_at	isopentenyl-diphosphate delta isomerase	Idi1	-1.96786	-2.64408	-2.05725	-2.96617	0	0	4.65153	0
1451122_at	isopentenyl-diphosphate delta isomerase	Idi1	-1.39235	-2.21391	-1.67467	-3.47607	0.417432	0.942294	5.70615	1.13421
1418793_at	iduronidase, alpha-L-	Idua	0.917364	1.335	1.20593	1.35784	-0.424221	-1.41903	-1.00748	-0.89031
1416442_at	immediate early response 2	Ier2	0.994165	1.08191	1.51375	0.678237	0.168505	0.945569	1.44023	1.17651
1417612_at	immediate early response 5	Ier5	1.31126	2.14886	0.317475	1.23901	-1.12578	-0.858964	-1.15391	-0.523955
1426278_at	interferon, alpha-inducible protein 27	Ifi27	2.51606	3.04291	1.25368	1.68955	0.336749	-0.235615	0.103593	0.06576
1422476_at	interferon gamma inducible protein 30	Ifi30	2.2774	3.51534	0.516388	2.14967	-0.993575	-1.45763	-1.41821	-0.841944
1417292_at	interferon gamma inducible protein 47	Ifi47	2.46966	4.04164	0.516687	1.08248	0.13741	0.339014	0.775885	0.607928
1426276_at	interferon induced with helicase C domain 1	Ifih1	1.82787	2.02391	1.08097	0.959016	0.207308	0.00147485	0.0860744	0.287435
1450783_at	interferon-induced protein with tetratricopeptide repeats 1	Ifit1	1.47165	2.35809	0.499154	0.312471	2.27381	1.00366	1.93557	1.056
1427329_a_at	immunoglobulin heavy chain 6 (heavy chain of IgM)	Igh-6	0.393911	2.04822	0.503169	3.44082	-3.44082	-2.65037	-2.70685	-2.17885
1421653_a_at	immunoglobulin heavy chain (J558 family) /// similar to immunoglobulin mu-chain /// similar to anti-poly(dC) monoclonal antibody heavy chain /// similar to Ig heavy chain V region 23 precursor /// similar to Ig heavy chain V region 102 precursor /// simil	Igh-VJ558 /// LOC544903 /// LOC544907 /// LOC633774 /// LOC676478 /// LOC677563	-1.05602	0.14721	-0.552376	0.0576468	-2.3855	-2.3855	-1.58301	-2.02029
1429381_x_at	immunoglobulin heavy chain (J558 family) /// similar to immunoglobulin mu-chain /// similar to anti-poly(dC) monoclonal antibody heavy chain /// similar to Ig heavy chain V region 23 precursor /// similar to Ig heavy chain V region 102 precursor /// simil	Igh-VJ558 /// LOC544903 /// LOC544907 /// LOC633774 /// LOC676478 /// LOC677563	-0.660348	-0.335329	-0.593205	0.094061	-1.69738	-2.11602	-1.29953	-2.11602
1452417_x_at	immunoglobulin kappa chain, constant region /// immunoglobulin kappa chain variable 28 (V28) /// RIKEN cDNA 2010205A11 gene /// immunoglobulin kappa chain variable 8 (V8)-16	Igk-C /// Igk-V28 /// 2010205A11Rik /// Igk-V8-16	-0.169255	1.86288	0.666422	2.95847	-4.02815	-3.50927	-2.57532	-2.10538
1427455_x_at	immunoglobulin kappa chain, constant region /// immunoglobulin kappa chain variable 28 (V28) /// immunoglobulin kappa chain variable 8 (V8)-16	Igk-C /// Igk-V28 /// Igk-V8-16	-0.21287	1.49896	0.657041	2.88711	-4.09499	-3.2352	-2.59826	-2.17565
1427660_x_at	immunoglobulin kappa chain, constant region /// immunoglobulin kappa chain variable 28 (V28) /// immunoglobulin kappa chain variable 8 (V8)-16	Igk-C /// Igk-V28 /// Igk-V8-16	-0.0655132	1.46636	0.536313	2.51694	-3.28704	-2.81733	-2.34343	-1.97158
1452463_x_at	Immunoglobulin kappa chain variable 28 (V28)	Igk-V28	0	1.69021	0.883565	3.12521	-3.12521	-2.54441	-2.24284	-2.25477
1417377_at	immunoglobulin superfamily, member 4A	Igsf4a	1.25577	1.47468	0.938871	1.54117	-0.701756	-0.895565	-0.790895	-0.625869
1417378_at	immunoglobulin superfamily, member 4A	Igsf4a	1.50999	1.66137	1.0719	1.49815	-0.474064	-0.52356	-0.371842	-0.388212
1460675_at	immunoglobulin superfamily, member 8	Igsf8	1.50557	2.15222	1.08029	1.45967	-0.576454	0.0374741	0.160127	0.455007
1417141_at	interferon gamma induced GTPase	Igtp	2.46361	3.60364	1.19681	0.962488	0.511925	0.392795	1.35149	0.49502
1417793_at	interferon inducible GTPase 2	Iigp2	1.79108	3.32068	1.32407	1.20484	0.20646	-0.00178057	0.621267	0.0911721
1417813_at	inhibitor of kappaB kinase epsilon	Ikbke	2.0306	3.57267	0.10246	1.2389	-0.481061	-0.559094	-1.2389	-0.123069
1419455_at	interleukin 10 receptor, beta	Il10rb	1.4913	2.52258	0.894359	1.94964	-1.13553	-1.07124	-1.34296	-0.77461
1427164_at	interleukin 13 receptor, alpha 1	Il13ra1	1.64767	1.53768	0.66031	1.05994	-0.129826	0.285981	0.366785	0.210885
1451775_s_at	interleukin 13 receptor, alpha 1	Il13ra1	1.55046	1.47816	0.771518	0.860753	0.132256	0.146787	0.224441	0.357122
1450424_a_at	interleukin 18 binding protein	Il18bp	1.46943	2.40646	0.0223174	1.81012	-1.73543	-2.54193	-1.86221	-1.45293
1417980_a_at	insulin induced gene 2	Insig2	-0.750566	-1.55052	-2.6265	-0.253037	-0.622948	-1.7095	-2.05352	-1.07821
1417379_at	IQ motif containing GTPase activating protein 1	Iqgap1	1.61397	3.07907	0.84366	1.91909	-0.529502	-0.594737	-0.613437	-0.306941
1417380_at	IQ motif containing GTPase activating protein 1	Iqgap1	2.01674	3.37508	1.23588	2.63778	-1.25544	-1.96771	-1.25016	-0.935175
1434998_at	IQ motif containing GTPase activating protein 1	Iqgap1	1.63253	2.71804	1.12682	1.87081	-1.06662	-0.874881	-0.824644	-0.38083
1452327_at	IQ motif and Sec7 domain 1	Iqsec1	1.69815	1.66251	0.894332	1.59719	-0.0543384	-0.241863	0.0201669	0.480402
1448436_a_at	interferon regulatory factor 1	Irf1	1.6664	3.01961	1.0339	1.31062	-0.534605	-0.35387	-0.279295	0.0392576
1416714_at	interferon regulatory factor 8	Irf8	1.23571	3.13078	0.494435	1.28479	-1.06451	-1.28682	-0.611054	-0.801491
1418825_at	immunity-related GTPase family, M	Irgm	1.32438	2.59541	0.363622	0.471332	0.367976	0.139876	0.516873	0.122963
1450506_a_at	interferon stimulated exonuclease gene 20-like 1	Isg20l1	1.4135	0.769716	0.0816286	0	1.27987	1.10051	0.808527	1.13514
1454966_at	integrin alpha 8	Itga8	1.18489	1.0897	1.07172	1.52959	-1.14843	-1.4153	-1.10787	-0.851324
1435560_at	integrin alpha L /// similar to Integrin alpha-L precursor (Leukocyte adhesion glycoprotein LFA-1 alpha chain) (LFA-1A) (Leukocyte function-associated molecule 1 alpha chain) (Lymphocyte antigen Ly-15) (CD11a antigen)	Itgal /// LOC671163	1.91505	2.6812	0.0665445	1.32707	-1.07122	-1.02372	-1.08739	-0.922534
1450678_at	integrin beta 2	Itgb2	2.58169	4.78619	0.960366	3.21373	-2.08179	-2.66047	-2.38046	-1.75125
1448694_at	Jun oncogene	Jun	1.51849	0.86842	1.15879	0.237597	0.512603	0.776057	1.15213	1.53533
1415899_at	Jun-B oncogene	Junb	0.718456	1.85217	1.40139	0.219813	0.819985	1.4059	1.34816	1.6016
1435342_at	potassium inwardly-rectifying channel, subfamily K, member 6	Kcnk6	1.15726	1.70226	0.661952	1.34563	-0.809092	-0.926479	-0.655124	-0.469107
1452625_at	potassium channel tetramerisation domain containing 2	Kctd2	1.12817	1.00823	0.99513	1.22764	-1.22779	-0.808648	-0.897357	-0.23002
1438462_x_at	KH domain containing, RNA binding, signal transduction associated 1	Khdrbs1	0.862132	1.25977	0.824529	0.564864	-1.71578	-1.3805	-1.53044	-1.48229
1427742_a_at	Kruppel-like factor 6	Klf6	0.998452	1.83204	0.613706	1.43659	-0.907177	-0.839309	-0.411937	-0.263631
1433508_at	Kruppel-like factor 6	Klf6	1.34447	2.2008	0.776404	1.44666	-0.898341	-1.11367	-0.939917	-0.359557
1439765_x_at	keratin 42	Krt42	2.49109	2.55293	2.31801	2.50318	-0.238539	-0.652032	0.0505347	0.381393
1423691_x_at	keratin 8	Krt8	2.10967	1.85721	0.758856	1.34556	-0.40017	-0.635036	-0.952085	-0.283538
1420647_a_at	keratin 8 /// similar to Keratin, type II cytoskeletal 8 (Cytokeratin 8) (Cytokeratin endo A) /// similar to Keratin, type II cytoskeletal 8 (Cytokeratin-8) (CK-8) (Keratin-8) (K8) (Cytokeratin endo A)	Krt8 /// LOC434261 /// LOC675884	2.24043	1.94833	0.893306	1.51401	-0.494946	-0.875071	-1.10704	-0.32758
1435989_x_at	keratin 8 /// similar to Keratin, type II cytoskeletal 8 (Cytokeratin 8) (Cytokeratin endo A) /// similar to Keratin, type II cytoskeletal 8 (Cytokeratin-8) (CK-8) (Keratin-8) (K8) (Cytokeratin endo A)	Krt8 /// LOC434261 /// LOC675884	2.2568	1.94542	0.922713	1.56114	-0.49797	-0.85961	-1.09801	-0.367559
1426025_s_at	lysosomal-associated protein transmembrane 5	Laptm5	1.09258	2.44445	0.0694488	0.942144	-1.04462	-1.28856	-0.263781	-0.609508
1436905_x_at	lysosomal-associated protein transmembrane 5	Laptm5	1.7346	3.32686	0.64511	2.20628	-1.429	-2.32246	-1.87005	-1.33417
1417721_s_at	lysosomal-associated protein transmembrane 5 /// similar to Lysosomal-associated multitransmembrane protein (Retinoic acid-inducible E3 protein)	Laptm5 /// LOC669058	1.34439	2.26276	0	1.39718	-1.39718	-1.39718	-0.991214	-0.698518
1438633_x_at	LIM and SH3 protein 1	Lasp1	2.02726	2.91641	0.202504	1.41451	-1.02412	-0.0484098	-0.865463	-0.0399104
1439264_x_at	LIM and SH3 protein 1	Lasp1	1.51828	2.96554	0.612585	1.27383	-0.838787	-0.0698251	-0.437723	0.353498
1456309_x_at	LIM and SH3 protein 1	Lasp1	2.47604	2.73343	0	2.63138	-0.298952	-0.463299	-2.63138	0.193899
1427747_a_at	lipocalin 2	Lcn2	1.38841	4.03291	-1.89634	2.10669	-2.16239	-4.01384	-2.88469	-2.41183
1415983_at	lymphocyte cytosolic protein 1	Lcp1	0.988424	1.95584	0.431669	0.840337	-0.548316	-0.801923	-0.834498	-0.522959
1418641_at	lymphocyte cytosolic protein 2	Lcp2	1.44675	2.81386	0.0215523	1.13367	-0.627641	-0.942815	-0.635844	-0.36504
1438666_at	low density lipoprotein receptor class A domain containing 3	Ldlrad3	0.473691	0.217226	0.581165	0.743953	-2.30858	-1.77566	-1.20217	-1.22037
1460258_at	leukocyte cell derived chemotaxin 1	Lect1	0.858423	0	2.0998	0.185074	0.595267	1.93097	2.11609	2.04661
1435152_at	leukocyte receptor cluster (LRC) member 8	Leng8	1.46112	1.39496	0	0	1.00214	0.685432	1.07132	1.4819
1436900_x_at	leptin receptor overlapping transcript	Leprot	1.32853	2.12033	1.12667	1.42421	-0.82355	-0.467925	-0.547766	0.153534
1451350_a_at	leptin receptor overlapping transcript	Leprot	1.3948	2.05956	0.983451	1.30655	-0.361827	-0.121839	-0.0576187	-0.0766048
1419573_a_at	lectin, galactose binding, soluble 1	Lgals1	2.10787	2.77307	2.10138	1.74935	-1.73809	-1.91604	-1.31309	-1.08903
1455439_a_at	lectin, galactose binding, soluble 1	Lgals1	2.20119	2.81016	1.98015	1.70425	-2.2787	-1.98408	-1.53584	-1.19367
1426808_at	lectin, galactose binding, soluble 3	Lgals3	2.91643	5.44336	1.99841	4.72724	-3.3557	-4.29186	-3.89665	-2.87673
1448883_at	legumain	Lgmn	1.80957	2.57496	0.511128	2.18946	-1.11169	-1.28268	-1.95526	-0.947451
1433776_at	lipoma HMGIC fusion partner	Lhfp	0.837517	1.37862	0.619677	0.908099	-1.70699	-1.42257	-1.63018	-1.1398
1425094_a_at	LIM homeobox protein 6	Lhx6	1.5715	1.46406	0	1.19095	-1.19095	-0.582232	-1.19095	-0.395398
1425107_a_at	leukemia inhibitory factor receptor	Lifr	0.0788632	-0.647145	0.0117121	-1.34359	1.02386	1.72241	2.45902	1.10643
1424302_at	leukocyte immunoglobulin-like receptor, subfamily B (with TM and ITIM domains), member 3 /// hypothetical LOC619608	Lilrb3 /// LOC619608	0.893092	3.15892	0	1.10155	-0.00616317	-1.10155	-0.963869	-0.179673
1422499_at	LIM domain and actin binding 1	Lima1	1.61283	1.69239	1.43759	1.86051	-0.548217	-0.159471	-0.160656	0.343952
1435727_s_at	LIM domain and actin binding 1	Lima1	1.27132	1.66935	1.41057	1.35805	-0.226733	0.340693	-0.0633983	0.395464
1429104_at	LIM domain containing 2	Limd2	1.5715	2.59554	0.732036	1.09558	-0.152789	0.253324	0.624959	0.57117
1456377_x_at	LIM domain containing 2 /// similar to epithelial protein lost in neoplasm	Limd2 /// LOC632329	1.77271	2.7035	1.44553	1.49469	-0.201798	-0.0230426	0.400391	0.402703
1418230_a_at	LIM and senescent cell antigen-like domains 1	Lims1	1.15497	1.81916	1.05827	1.09332	-0.456867	-0.27449	0.17814	0.0523287
1443858_at	Hypothetical LOC552905	LOC552905	1.01135	2.23627	0.460124	0.771515	0.824145	0.681859	0.932035	0.896593
1418536_at	similar to H-2 class I histocompatibility antigen, Q7 alpha chain precursor (QA-2 antigen) /// region containing histocompatibility 2, Q region locus 9; histocompatibility 2, Q region locus 7	LOC630509 /// LOC674192	0.505733	1.29636	0.00830083	0.224777	-1.60269	-2.36357	-1.80861	-1.47387
1422660_at	similar to Putative RNA-binding protein 3 (RNA-binding motif protein 3)	LOC671237	0.647402	1.3659	0.587968	1.48789	-0.60883	-1.80724	-1.32863	-1.19595
1434185_at	similar to acetyl-coenzyme A carboxylase alpha	LOC672245	1.35401	1.08841	1.38564	1.12742	-1.66792	-1.01458	-0.531566	-0.404684
1433575_at	similar to Transcription factor SOX-4	LOC672274	0.98642	1.89351	0.730716	1.09572	-1.26275	-1.26275	-1.26275	-0.2852
1431591_s_at	hypothetical protein LOC677168	LOC677168	1.48644	2.12256	0.650063	0.15166	1.31465	0.800992	1.27762	0.832253
1418288_at	lipin 1	Lpin1	-1.58876	-1.30597	0.255875	-0.59249	-2.15972	-3.14371	-0.890321	-3.48812
1426516_a_at	lipin 1	Lpin1	-1.57895	-1.09194	0.244022	-0.525625	-2.6854	-3.73751	-1.78086	-3.73103
1415904_at	lipoprotein lipase	Lpl	2.31725	3.43713	0.255966	2.6407	-1.68682	-2.02151	-3.66203	-1.21386
1431056_a_at	lipoprotein lipase /// similar to Lipoprotein lipase precursor (LPL)	Lpl /// LOC669888	2.95086	3.8553	1.00136	3.05973	-1.09968	-1.2948	-3.05973	-1.17593
1426288_at	low density lipoprotein receptor-related protein 4	Lrp4	1.26687	0.849091	1.76246	1.41	-0.290936	-0.483281	0.552284	0.248001
1451986_s_at	leucine-rich repeat kinase 1	Lrrk1	1.39673	1.79892	0.923494	1.11488	-1.11488	-1.02369	-1.11488	-0.591425
1427998_at	LSM12 homolog (S. cerevisiae)	Lsm12	0.764393	0.479167	0.0937094	0.131076	1.30899	1.30615	1.77808	2.2791
1448703_at	LSM8 homolog, U6 small nuclear RNA associated (S. cerevisiae)	Lsm8	2.36711	2.09448	1.32302	1.44077	-0.229611	0.136689	-0.050684	0.253351
1417777_at	leukotriene B4 12-hydroxydehydrogenase	Ltb4dh	2.08732	1.32478	0.726897	1.00748	0.0167221	0.214488	-0.406503	0.179439
1436665_a_at	latent transforming growth factor beta binding protein 4	Ltbp4	0.813476	0.6809	0.808259	0.977631	-1.33679	-1.23861	-1.24176	-0.727796
1423607_at	lumican	Lum	0.5802	1.16194	0.320794	1.02178	-0.922388	-1.38886	-1.50332	-0.721333
1417185_at	lymphocyte antigen 6 complex, locus A	Ly6a	1.83945	3.36963	0.852401	1.50239	-0.916654	-1.45996	-1.17164	-0.684921
1421571_a_at	lymphocyte antigen 6 complex, locus C	Ly6c	0.918132	4.31314	0	1.26751	-1.08114	-1.26751	-1.26751	-0.769012
1422903_at	lymphocyte antigen 86	Ly86	1.91662	3.46321	0.781448	1.96076	-0.639834	-1.41098	-0.83468	-0.730925
1423704_at	lysophospholipase 3	Lypla3	1.46603	1.66442	0.813407	1.76423	-0.190985	-0.868007	-0.497027	-0.17295
1423547_at	lysozyme	Lyzs	2.67298	4.70016	1.39025	3.63525	-2.04484	-2.21821	-2.64522	-1.53614
1436996_x_at	P lysozyme structural	Lzp-s	2.43336	3.91216	1.47049	3.25382	-1.70697	-1.93345	-2.26894	-1.38855
1439426_x_at	P lysozyme structural	Lzp-s	3.88136	5.05224	1.68926	5.12266	-2.97303	-2.90372	-4.28891	-2.18735
1460544_at	MAK10 homolog, amino-acid N-acetyltransferase subunit, (S. cerevisiae)	Mak10	1.23388	1.19734	0.880214	1.15044	-1.12462	-0.807682	-0.849655	-0.450578
1421450_a_at	mitogen activated protein kinase kinase kinase 4	Map3k4	1.74934	1.35438	1.1956	1.53626	-0.0897183	-0.716347	-0.21856	0.407275
1417284_at	mitogen-activated protein kinase associated protein 1	Mapkap1	0.485643	0.839432	0.57371	0.640291	-1.93965	-1.93965	-1.93965	0.364224
1451989_a_at	microtubule-associated protein, RP/EB family, member 2	Mapre2	1.23307	1.69787	1.3067	1.40665	-0.746532	-0.210008	-0.0326978	0.0115385
1415971_at	myristoylated alanine rich protein kinase C substrate	Marcks	1.29102	2.45564	0.477761	1.35051	-0.873582	-1.02573	-0.906043	-0.517697
1415972_at	myristoylated alanine rich protein kinase C substrate	Marcks	1.46353	2.30718	0.266372	1.07945	-0.798621	-0.852373	-0.606801	0.168779
1415973_at	myristoylated alanine rich protein kinase C substrate	Marcks	1.11574	2.3506	0.39298	1.08934	-0.528076	-0.822177	-0.73046	-0.179934
1456028_x_at	Myristoylated alanine rich protein kinase C substrate	Marcks	1.07258	2.18016	0.645082	1.24898	-0.732744	-0.916588	-0.931344	-0.225712
1456700_x_at	myristoylated alanine rich protein kinase C substrate	Marcks	1.23147	2.54775	0.948597	1.20214	-0.262108	-0.346755	-0.446402	-0.155096
1437226_x_at	MARCKS-like 1	Marcksl1	1.49087	2.97936	0.400672	0.594305	-0.0529428	0.442961	0.00254193	0.543315
1449498_at	macrophage receptor with collagenous structure	Marco	2.4863	4.72092	-0.597577	1.35439	-0.648452	-1.97049	-1.97049	-0.412635
1427099_at	MYC-associated zinc finger protein (purine-binding transcription factor)	Maz	0.251475	-1.13538	-1.13538	-1.13538	1.47409	1.47523	1.83237	1.80372
1437527_x_at	myeloid cell leukemia sequence 1	Mcl1	1.88883	2.57102	1.4119	2.24801	-1.23138	-1.19994	-1.26134	-0.507033
1456243_x_at	myeloid cell leukemia sequence 1	Mcl1	1.14084	1.92545	1.08336	1.53094	-0.734498	-0.750421	-0.770216	-0.250809
1433408_a_at	minichromosome maintenance deficient 10 (S. cerevisiae)	Mcm10	1.56209	1.4492	2.26305	0.959587	1.66419	1.84124	2.19865	1.73843
1422869_at	c-mer proto-oncogene tyrosine kinase	Mertk	0.824906	1.46237	0.648242	1.16384	-0.676709	-1.15508	-0.996224	-0.735921
1420911_a_at	milk fat globule-EGF factor 8 protein	Mfge8	1.50631	1.97867	0.634499	1.66767	-1.57049	-1.4829	-1.78932	-1.05778
1451433_at	major facilitator superfamily domain containing 3	Mfsd3	0	1.75568	0	0	1.43578	1.64159	1.82149	1.84897
1416840_at	Mid1 interacting protein 1 (gastrulation specific G12-like (zebrafish))	Mid1ip1	2.83207	2.52123	2.13233	1.60677	-0.935932	0.276919	0.875047	0.865582
1426979_at	MLX interacting protein	Mlxip	0.672165	1.4406	1.34272	0.714792	-0.413314	-0.890676	-0.909346	-1.00719
1419185_a_at	MLX interacting protein-like	Mlxipl	1.68633	0.892368	1.52871	0.872464	-0.075861	0.499687	0.72912	0.630584
1422975_at	membrane metallo endopeptidase	Mme	1.33033	0.328757	0.738632	0.976193	-1.63665	-1.63665	-1.63665	-1.26847
1422597_at	matrix metallopeptidase 15	Mmp15	2.13173	1.18004	1.70015	0.945197	-0.0347519	0.130812	0.468384	0.403606
1437801_at	mortality factor 4 like 1 /// similar to mortality factor 4 like 1 isoform b /// predicted gene, EG627352 /// similar to mortality factor 4 like 1 (predicted)	Morf4l1 /// LOC433955 /// EG627352 /// LOC635663	1.14213	1.36227	1.77211	1.4758	-0.357671	-0.603344	-1.18434	-0.542146
1447927_at	macrophage activation 2 like	Mpa2l	3.13677	4.62667	1.26827	0.433143	1.00041	1.23809	2.2894	1.32524
1438676_at	macrophage activation 2 like /// similar to macrophage activation 2 like /// similar to macrophage activation 2 like	Mpa2l /// LOC626578 /// LOC673101	2.68787	4.31437	0.980606	1.26001	0.310362	0.717325	1.49136	0.670132
1416104_at	mannose-P-dolichol utilization defect 1	Mpdu1	1.14504	0.882331	0.770302	1.07348	-1.29271	-1.03284	-0.901898	-0.968204
1418664_at	multiple PDZ domain protein	Mpdz	1.16286	1.60069	1.42122	1.1767	0.652661	0.941635	1.10421	1.10716
1427076_at	macrophage expressed gene 1 /// similar to macrophage expressed gene 1	Mpeg1 /// LOC671359	1.81888	3.63181	1.02359	2.59196	-1.03507	-2.08658	-1.23193	-1.25487
1450919_at	membrane protein, palmitoylated	Mpp1	1.46734	1.47413	0.661154	0.975032	-0.512988	-0.484432	-0.701447	-0.113219
1420387_at	Mpv17 transgene, kidney disease mutant	Mpv17	1.48947	1.50215	1.46091	1.32446	-0.145438	0.174685	0.115994	-0.0586748
1428588_a_at	mitochondrial ribosomal protein L41	Mrpl41	0.69665	0.933558	1.07884	0.613304	-1.34395	-1.09363	-0.922678	-1.15766
1418990_at	membrane-spanning 4-domains, subfamily A, member 4D	Ms4a4d	0.617627	1.68314	1.03387	1.43737	-1.35916	-1.38247	-1.53898	-0.945461
1418826_at	membrane-spanning 4-domains, subfamily A, member 6B	Ms4a6b	1.38714	3.52506	0.260547	1.69387	-0.72966	-1.38119	-1.15889	-1.33954
1450234_at	membrane-spanning 4-domains, subfamily A, member 6C	Ms4a6c	1.49821	3.28592	0.726847	1.59329	-0.501278	-0.997427	-0.552354	-0.315428
1421814_at	moesin	Msn	1.3605	2.61801	0.186327	0.926463	-0.638918	-0.672929	-0.525745	-0.201344
1450379_at	moesin	Msn	1.48262	2.60968	0.0712359	1.42906	-1.20221	-1.04458	-0.977197	-0.791313
1448061_at	macrophage scavenger receptor 1	Msr1	1.27398	2.53814	0.393951	1.41588	-0.230749	-0.243545	-0.443852	0.13532
1454997_at	methionine sulfoxide reductase B3	Msrb3	0.832237	1.23635	0.533824	1.16999	-0.967011	-1.17948	-0.71685	-0.537275
1451612_at	metallothionein 1	Mt1	-1.44214	1.20026	2.07092	-0.790215	2.22348	2.5971	3.68543	1.63999
1428942_at	metallothionein 2	Mt2	-2.27952	0.103608	-0.247658	-1.20241	1.53141	1.70317	2.40226	1.80457
1416092_a_at	microtubule-associated protein 4	Mtap4	1.34946	1.87636	0.723762	1.37054	-0.547964	-0.43892	-0.217431	-0.358887
1449897_a_at	mature T-cell proliferation 1	Mtcp1	0.687286	1.10255	0.798923	1.16445	-1.00093	-0.964116	-0.675313	-0.65177
1434087_at	5,10-methylenetetrahydrofolate reductase	Mthfr	-0.950534	-1.27167	-2.16812	-0.787516	-1.51656	-1.62294	-1.45562	-1.49837
1434807_s_at	metaxin 3	Mtx3	1.42142	1.51303	1.22646	1.3489	0.0397215	0.0289164	-0.767687	0.273339
1430893_at	major urinary protein 1	Mup1	-1.296	-2.04398	-0.135596	-2.04398	2.69835	3.2438	3.60428	3.13721
1434110_x_at	major urinary protein 1 /// major urinary protein 2	Mup1 /// Mup2	-1.27066	-2.16333	0.0661402	-2.51403	2.70027	2.75943	3.00586	2.53366
1426154_s_at	major urinary protein 1 /// major urinary protein 2 /// major urinary protein 3	Mup1 /// Mup2 /// Mup3	-1.6651	-2.37102	0.0252114	-3.08854	3.21363	3.16639	3.45595	3.11846
1427631_x_at	major urinary protein 3	Mup3	-1.39977	-2.06589	0.242631	-2.58849	2.82734	2.8709	2.8648	2.85943
1426166_at	major urinary protein 5	Mup5	-1.77515	-1.77515	0.612058	-1.77515	1.80005	2.11387	2.87114	2.25161
1456586_x_at	major vault protein	Mvp	1.15275	2.23093	1.16737	1.08022	-0.606012	-0.301886	-0.438582	-0.0784173
1452330_a_at	matrix-remodelling associated 8	Mxra8	0.578773	1.02098	0.52843	0.818611	-1.24369	-1.49766	-1.40856	-1.41442
1420171_s_at	myosin, heavy polypeptide 9, non-muscle	Myh9	1.4712	1.77557	0.79241	1.15283	-0.409888	-0.414872	-0.141077	-0.199291
1420172_at	Myosin, heavy polypeptide 9, non-muscle	Myh9	1.50153	1.76081	0.92526	1.21026	-0.436699	-0.528848	-0.499734	-0.123039
1424988_at	myosin regulatory light chain interacting protein	Mylip	0.245508	0.90061	0.0970216	1.1179	-1.06221	-1.22711	-1.40099	-1.17583
1447364_x_at	myosin IB	Myo1b	0.355109	-0.417264	-0.585505	0.446086	-1.28906	-2.35423	-1.81456	-0.777931
1419648_at	myosin IC	Myo1c	1.73903	1.28416	0.678615	1.15211	-0.0180568	-0.0672163	-0.255258	0.16601
1418031_at	myosin IXb	Myo9b	1.26198	2.49914	0.940631	1.50866	-0.777587	-1.01065	-0.843511	-0.248145
1419509_a_at	N-acetylglucosamine kinase	Nagk	1.79589	1.76823	1.24717	1.54331	-0.149105	0.230756	-0.0765195	0.31634
1417773_at	N-acetylneuraminic acid synthase (sialic acid synthase)	Nans	1.92242	1.48298	0.628984	0.74662	-0.298528	0.148885	0.398623	0.436399
1417568_at	neurocalcin delta	Ncald	1.1612	1.86724	0.24699	0.847294	0.193052	0.615026	0.457229	0.502888
1456772_at	neutrophil cytosolic factor 1	Ncf1	1.14321	3.05994	0.363748	1.26061	-0.887962	-1.27243	-1.14285	-0.842591
1428786_at	NCK associated protein 1 like	Nckap1l	0.687155	2.34602	0.465489	1.41045	-0.809428	-1.30865	-1.046	-1.05369
1438244_at	nuclear factor I/B	Nfib	1.4523	0.690262	1.51167	1.62041	-0.862536	-1.13509	-0.984158	-0.332001
1442214_at	Nuclear factor I/B	Nfib	1.26942	1.21451	1.58403	0.90009	0.48418	0.279775	1.02838	1.28725
1419267_at	nuclear transcription factor-Y beta	Nfyb	1.46737	1.5696	1.51438	1.23803	-0.338977	-0.159728	0.202255	0.368943
1448978_at	neuronal guanine nucleotide exchange factor	Ngef	2.2517	2.13748	2.66974	2.36367	-0.102784	-0.123872	0.551631	0.17251
1416808_at	nidogen 1	Nid1	1.54856	1.86148	-0.0917505	1.20687	-0.692718	-0.940697	-1.25045	-0.835259
1459866_x_at	non imprinted in Prader-Willi/Angelman syndrome 2 homolog (human)	Nipa2	2.73813	2.94781	2.97698	2.81773	-1.00603	-0.156726	-1.68469	-2.81773
1433757_a_at	nischarin	Nisch	0.958607	1.36377	1.28925	0.914243	-0.785493	-1.27524	-1.18795	-0.51147
1433758_at	nischarin	Nisch	0.885921	0.895085	0.884475	0.723924	-0.970689	-1.96473	-1.96473	-0.579672
1425719_a_at	N-myc (and STAT) interactor	Nmi	1.79185	2.1406	1.20748	1.18311	-0.0695424	0.0960101	0.255334	0.157716
1425773_s_at	nicotinamide nucleotide adenylyltransferase 1	Nmnat1	1.55571	0.802973	0.608727	0.545786	0.647741	0.654832	1.24537	0.974599
1432517_a_at	nicotinamide N-methyltransferase	Nnmt	-1.14352	-1.07013	-0.878588	-1.20881	-0.368761	-4.57768	-1.81868	-4.57768
1422622_at	nitric oxide synthase 3, endothelial cell	Nos3	0.88395	0.565741	0.0716047	0.198097	1.33742	1.15468	1.01111	1.49822
1419161_a_at	NADPH oxidase 4	Nox4	1.053	1.55352	2.01154	1.97441	-1.64695	-0.461486	-1.45522	-0.0397921
1451827_a_at	NADPH oxidase 4	Nox4	1.04166	1.74073	2.28803	2.08975	-1.65305	-0.604513	-1.25775	0.15674
1449854_at	nuclear receptor subfamily 0, group B, member 2	Nr0b2	2.51743	1.71066	1.24617	1.79696	0.0265865	0.601985	0.530438	0.877975
1416958_at	nuclear receptor subfamily 1, group D, member 2	Nr1d2	1.66076	2.00161	2.6166	1.76861	0.417817	0.298557	0.720488	0.617143
1416158_at	nuclear receptor subfamily 2, group F, member 2	Nr2f2	1.36222	1.18593	1.10679	1.58017	-0.887241	-0.466263	-0.58293	0.418555
1416505_at	nuclear receptor subfamily 4, group A, member 1	Nr4a1	2.61133	2.61479	2.92994	0.554029	1.57162	2.82887	1.55545	1.44287
1416222_at	NAD(P) dependent steroid dehydrogenase-like	Nsdhl	-0.892153	-1.51151	-1.36291	-2.05164	-0.135034	0.224297	3.40997	0.170446
1429110_a_at	NOL1/NOP2/Sun domain family, member 4	Nsun4	1.57106	0.972257	0.867264	0.268676	0.166477	0.687594	0.807442	0.995311
1422974_at	5' nucleotidase, ecto	Nt5e	-0.0652218	-0.564792	-0.400129	-0.638769	1.82604	1.60597	1.94386	1.46759
1428547_at	5' nucleotidase, ecto	Nt5e	-0.477925	-1.32616	-1.61227	-1.00089	1.4437	1.84847	2.0556	0.921639
1420838_at	neurotrophic tyrosine kinase, receptor, type 2	Ntrk2	0.666624	0.862229	1.28599	1.74798	0.992087	1.48666	1.78386	2.07832
1435196_at	neurotrophic tyrosine kinase, receptor, type 2	Ntrk2	0	0	0	0.736818	1.07561	1.77889	1.79971	2.35789
1434216_a_at	nudix (nucleoside diphosphate linked moiety X)-type motif 19	Nudt19	1.41819	1.02903	0.690779	0.914496	-1.09783	-1.37721	-1.32965	-0.617696
1448651_at	nudix (nucleoside diphosphate linked moiety X)-type motif 5	Nudt5	1.41068	0.908805	0.573655	0.404484	0.491316	0.675643	0.701783	1.10148
1430896_s_at	nudix (nucleoside diphosphate linked moiety X)-type motif 7	Nudt7	1.1073	0.531176	0.6624	-0.118477	2.12026	2.35672	2.37148	2.27694
1431302_a_at	nudix (nucleoside diphosphate linked moiety X)-type motif 7	Nudt7	0.977586	0.441549	0.814632	-0.0688048	1.70988	1.99679	1.98404	2.00625
1454743_at	nucleoporin 205	Nup205	1.72415	1.48613	0.876448	0.982008	-0.499948	-0.306515	0.202192	0.178967
1417585_at	nucleoporin 210	Nup210	1.81213	1.57026	0.688276	1.26752	-0.441929	-0.583792	-0.440836	-0.509106
1438951_x_at	nucleoporin 54	Nup54	1.30054	1.49347	1.26332	1.04803	-1.0312	-0.352344	-0.359764	0.241582
1424775_at	2'-5' oligoadenylate synthetase 1A	Oas1a	2.00178	2.85232	1.38809	1.50776	0.703499	-0.344642	0.0122661	0.45015
1425191_at	occludin/ELL domain containing 1	Ocel1	0.211722	0.281946	0	0	1.31254	1.87353	2.186	2.05313
1435917_at	OCIA domain containing 2	Ociad2	1.73991	1.56774	1.50441	0.702475	0.50471	1.36006	0.538728	1.45414
1453187_at	OCIA domain containing 2	Ociad2	1.48483	1.40539	0.879349	0.344894	0.431629	1.03891	0.657513	1.36239
1427364_a_at	ornithine decarboxylase, structural 1 /// similar to Ornithine decarboxylase (ODC) /// similar to Ornithine decarboxylase (ODC) /// similar to Ornithine decarboxylase (ODC) /// similar to Ornithine decarboxylase (ODC) /// similar to Ornithine decarboxylas	Odc1 /// LOC639787 /// LOC666231 /// LOC668343 /// LOC670279 /// LOC671154 /// LOC671973 /// LOC673302	0.851161	-1.5891	-1.5891	-1.5891	1.84638	1.6397	2.3092	0
1455663_at	olfactomedin-like 1	Olfml1	2.02877	1.8968	1.21819	1.7421	-0.282343	0.401094	0.432133	0.807143
1420438_at	orosomucoid 2	Orm2	1.32782	3.34151	-1.06902	0.597928	-1.05384	-1.74512	-1.60936	-1.24764
1450611_at	orosomucoid 3	Orm3	0.950141	2.0691	0.188509	1.15538	-0.352702	-0.778957	-0.717113	0.0643357
1451219_at	ORM1-like 1 (S. cerevisiae)	Ormdl1	1.55653	1.33207	1.06444	0.86247	-0.093236	0.203626	0.294893	0.299375
1428484_at	oxysterol binding protein-like 3	Osbpl3	0	1.65177	0.482291	0.372276	1.20815	0.795561	2.2189	2.13192
1449059_a_at	3-oxoacid CoA transferase 1	Oxct1	1.53044	2.9803	0.81008	2.14607	-1.0755	-2.14607	-1.53137	-1.35853
1425525_a_at	purinergic receptor P2X, ligand-gated ion channel 4	P2rx4	1.53275	2.05946	1.10896	1.2982	0.121943	0.315763	0.409016	0.396737
1418908_at	peptidylglycine alpha-amidating monooxygenase	Pam	0.133027	0.0189379	0.173203	0	1.39183	1.68392	1.63092	1.89529
1426774_at	poly (ADP-ribose) polymerase family, member 12	Parp12	1.77253	2.06777	0.903381	1.26204	0.183749	-0.116606	-0.0385495	-0.199093
1451564_at	poly (ADP-ribose) polymerase family, member 14	Parp14	1.31887	2.47848	0.961645	0.908172	0.555334	0.243844	0.590537	0.161848
1417800_at	poly (ADP-ribose) polymerase family, member 2	Parp2	1.44216	1.54711	1.13111	1.8134	-0.603038	-0.930012	-0.382236	-0.136813
1445888_x_at	poly (ADP-ribose) polymerase family, member 3	Parp3	1.80901	1.70454	1.04047	1.68222	-0.593321	-1.02912	-0.277579	-0.125153
1451969_s_at	poly (ADP-ribose) polymerase family, member 3	Parp3	2.25507	2.42519	1.86996	2.45271	-1.88242	-1.50212	-1.64391	-1.4204
1417190_at	pre-B-cell colony-enhancing factor 1	Pbef1	1.76172	1.30657	1.06186	0.868441	0.132457	-0.32474	0.465522	0.347929
1417947_at	proliferating cell nuclear antigen	Pcna	2.11701	1.28141	0.910559	0.771168	-0.367866	-0.160482	0.0931102	0.00561143
1425824_a_at	proprotein convertase subtilisin/kexin type 4	Pcsk4	0.334216	1.35292	1.8233	1.01781	0.333198	0.233992	1.08927	0.594041
1422474_at	phosphodiesterase 4B, cAMP specific	Pde4b	1.58953	2.76057	1.14653	1.28569	-0.48274	0.0601158	0.266951	0.446533
1449351_s_at	platelet-derived growth factor, C polypeptide	Pdgfc	0.566415	1.19774	-0.418927	1.13312	-1.30501	-1.42564	-1.65662	-1.08237
1436970_a_at	platelet derived growth factor receptor, beta polypeptide	Pdgfrb	0.941109	2.14136	1.03421	1.74563	-1.10963	-1.1759	-1.59563	-1.23956
1448214_at	pyruvate dehydrogenase (lipoamide) beta /// similar to pyruvate dehydrogenase (lipoamide) beta	Pdhb /// LOC620009	0.615587	0.561883	0.60274	0.629848	-1.55532	-1.39328	-1.54689	-1.0323
1416497_at	protein disulfide isomerase associated 4	Pdia4	-0.365659	-0.440866	-1.09655	-0.950224	0.791815	1.53614	2.71095	1.61705
1417273_at	pyruvate dehydrogenase kinase, isoenzyme 4	Pdk4	-2.3592	-3.98135	-2.09371	-2.07767	-0.883929	-1.04914	-1.20201	-0.353547
1416554_at	PDZ and LIM domain 1 (elfin)	Pdlim1	1.31336	1.00327	0.319892	1.25755	-0.940853	-1.15933	-1.25711	-0.688321
1416406_at	phosphoprotein enriched in astrocytes 15	Pea15	1.58473	1.96408	0.221706	1.20159	-0.93585	-0.92019	-1.20159	-0.214088
1417602_at	period homolog 2 (Drosophila)	Per2	2.09014	0.996069	1.71415	1.4507	-0.42744	-1.07512	0.305056	-0.144042
1421087_at	period homolog 3 (Drosophila)	Per3	1.33651	0.951461	2.1113	1.51319	1.0644	0.52166	1.3899	1.0142
1423460_at	PERQ amino acid rich, with GYF domain 1	Perq1	1.22257	1.67887	1.42248	1.27505	0.040544	0.447615	0.27667	0.227038
1449018_at	profilin 1	Pfn1	0.685512	0.685997	-0.50807	-0.212306	1.86515	2.17056	2.26375	2.3851
1418209_a_at	profilin 2	Pfn2	1.45786	1.41676	0	0.402108	1.78427	1.84889	1.11015	1.57842
1418210_at	profilin 2	Pfn2	1.45027	1.76476	0	0.189496	2.07777	2.14015	1.55507	2.05898
1436771_x_at	phosphogluconate dehydrogenase	Pgd	1.48677	2.25773	0.698479	0.934282	-0.696462	-0.872588	-0.276575	-0.791398
1437380_x_at	phosphogluconate dehydrogenase	Pgd	1.39402	2.60468	0.641157	0.851882	-1.25087	-0.946024	-0.441435	-0.628233
1438627_x_at	phosphogluconate dehydrogenase	Pgd	2.56468	3.27859	1.66167	2.05097	-1.10193	-0.843532	-0.191991	-0.2104
1439435_x_at	phosphoglycerate kinase 1 /// phosphoglycerate kinase 1-like /// phosphoglycerate kinase 1 pseudogene /// phosphoglycerate kinase 1-like	Pgk1 /// LOC433594 /// LOC665053 /// LOC668435	2.2204	1.89503	1.65571	2.16741	-1.57769	-3.83681	-1.30459	-0.545269
1460001_at	pyroglutamyl-peptidase I	Pgpep1	1.53437	1.57579	0.798727	1.37247	-1.27653	-1.23744	-1.54937	-1.17992
1435144_at	Prohibitin	Phb	1.35013	3.20717	0.258384	1.06428	-0.353896	-0.890264	-0.512237	-0.310362
1455345_at	PHD finger protein 15	Phf15	0.619726	0.845208	0.145865	1.15235	-0.565268	-1.10599	-1.4863	-0.759362
1426753_at	PHD finger protein 17	Phf17	-0.246209	-0.212595	0.514171	0.235403	1.10569	1.33642	1.28703	1.45533
1452180_at	PHD finger protein 17	Phf17	1.10143	1.81597	1.37203	1.30923	0.161097	0.219276	0.481284	0.646956
1454862_at	pleckstrin homology-like domain, family B, member 2	Phldb2	1.13443	1.77631	1.59715	1.10652	-0.110696	0.417483	0.758054	0.530469
1420411_a_at	phosphatidylinositol 4-kinase type 2 beta	Pi4k2b	0.443947	-0.42495	-0.398252	-0.486779	1.31055	1.51664	1.49341	1.73292
1449862_a_at	phosphatidylinositol 4-kinase type 2 beta	Pi4k2b	0.503917	-0.286769	-0.0104141	-0.380373	0.966635	1.13252	1.42108	1.33307
1437999_x_at	phosphatidylinositol glycan anchor biosynthesis, class Q	Pigq	1.48098	1.59023	0.888891	1.69853	-1.69853	-0.623245	-0.532467	-0.246332
1429831_at	phosphoinositide-3-kinase adaptor protein 1	Pik3ap1	0.817439	0.842155	0.211716	0.749219	3.23822	2.96794	3.15422	3.06423
1460352_s_at	phosphatidylinositol 3 kinase, regulatory subunit, polypeptide 4, p150	Pik3r4	1.04394	1.26276	0.835462	0.80539	-1.62689	-0.857204	-1.03341	-1.08175
1435458_at	proviral integration site 1	Pim1	1.00347	2.12862	1.2829	1.53357	-0.705563	-0.59943	-0.778857	-0.0103722
1441937_s_at	PTEN induced putative kinase 1	Pink1	0.615039	0.802683	0.703887	0.891322	-2.37434	-2.50598	-2.11725	-1.77668
1420464_s_at	paired-Ig-like receptor A1 /// paired-Ig-like receptor A11 /// paired-Ig-like receptor A2 /// paired-Ig-like receptor A3 /// paired-Ig-like receptor A4 /// paired-Ig-like receptor A6 /// leukocyte immunoglobulin-like receptor, subfamily B (with TM and ITI	Pira1 /// Pira11 /// Pira2 /// Pira3 /// Pira4 /// Pira6 /// Lilrb3 /// LOC619608 /// LOC669449 /// LOC669458 /// LOC675749	0.348572	2.77448	0	0.864511	-0.479892	-0.864511	-0.608582	-0.1694
1435066_at	phosphatidylinositol transfer protein, cytoplasmic 1	Pitpnc1	1.39058	1.65496	1.62958	1.30178	-0.388813	-0.127481	0.194324	0.0534836
1455204_at	phosphatidylinositol transfer protein, cytoplasmic 1	Pitpnc1	1.40008	1.62255	1.58345	1.31532	-0.247221	-0.0948291	0.134082	-0.0986523
1437724_x_at	phosphatidylinositol membrane-associated 1	Pitpnm1	1.36225	2.93801	1.23377	1.73666	-0.399171	-0.643493	-0.813112	-0.675471
1421258_a_at	pyruvate kinase liver and red blood cell	Pklr	1.6435	1.12174	1.2881	0.857316	-0.112848	0.579924	1.20678	0.923627
1421259_at	pyruvate kinase liver and red blood cell	Pklr	2.58148	2.20083	1.83156	1.85942	-0.67762	0.492927	0.900066	0.596377
1438711_at	pyruvate kinase liver and red blood cell	Pklr	1.76369	1.42513	1.61385	1.35717	-0.833379	0.0723963	0.769072	0.460301
1417308_at	pyruvate kinase, muscle	Pkm2	1.59405	3.54663	0.297418	1.44724	-1.20448	-1.40035	-1.28079	-0.499039
1430700_a_at	phospholipase A2, group VII (platelet-activating factor acetylhydrolase, plasma)	Pla2g7	1.60209	4.52647	0.15459	2.85785	-0.850509	-2.21671	-1.60205	-1.24199
1451335_at	placenta-specific 8	Plac8	2.25175	3.86699	1.11759	1.44077	-0.312065	-0.618947	-0.329636	-0.399435
1435149_at	phospholipase C, gamma 1	Plcg1	2.17362	2.34754	1.9151	2.50324	-0.269277	-0.458598	-2.50324	-2.50324
1416013_at	phospholipase D family, member 3	Pld3	1.28381	2.42217	0.634415	1.9718	-1.12598	-1.09266	-1.23852	-0.985985
1433678_at	phospholipase D family, member 4	Pld4	1.56496	3.07209	0.248135	1.37643	-0.633486	-0.967666	-0.519169	-0.51106
1448748_at	pleckstrin	Plek	0.438361	3.45857	0.0977876	0.730319	-0.535432	-0.730319	-0.730319	-0.416278
1417965_at	pleckstrin homology domain containing, family A (phosphoinositide binding specific) member 1	Plekha1	0.957737	1.78743	0.486296	1.18882	-1.17468	-0.917241	-0.833346	-0.432555
1417288_at	pleckstrin homology domain-containing, family A (phosphoinositide binding specific) member 2	Plekha2	1.14142	2.34226	0.233969	1.22717	-0.698309	-0.916099	-1.15605	-0.548797
1416178_a_at	pleckstrin homology domain containing, family B (evectins) member 1	Plekhb1	1.35998	1.4237	1.958	2.02898	-3.50335	-1.84248	-1.6958	-1.27395
1454746_at	pleckstrin homology domain containing, family M (with RUN domain) member 1	Plekhm1	1.02407	1.96638	1.19039	1.74122	-1.60008	-0.670302	-0.343091	-0.297531
1423725_at	plastin 3 (T-isoform)	Pls3	1.27555	1.17756	1.02732	1.28351	-0.892119	-1.00447	-1.25496	-0.433624
1453181_x_at	phospholipid scramblase 1	Plscr1	2.04445	2.15042	0.589622	1.46765	-1.35528	-1.06983	-1.17788	-0.588966
1429527_a_at	phospholipid scramblase 1 /// hypothetical LOC433328 /// hypothetical protein LOC677340	Plscr1 /// LOC433328 /// LOC677340	2.08683	2.2036	0.915112	1.583	-1.25525	-0.818249	-1.47944	0.0782642
1456424_s_at	phospholipid transfer protein	Pltp	0.615469	0.65486	-0.226274	1.5457	-1.38632	-2.112	-1.34289	-1.31629
1438173_x_at	Polyamine-modulated factor 1	Pmf1	1.78665	1.89182	1.19626	1.17955	-0.280602	-1.17955	0.437401	0.309309
1417133_at	peripheral myelin protein	Pmp22	1.45583	1.22726	0.365795	1.35293	-1.29271	-1.47055	-1.47055	-1.05131
1448277_at	polymerase (DNA directed), delta 2, regulatory subunit	Pold2	1.76664	1.33434	1.18775	0.868768	-0.235786	0.179459	0.90159	0.403312
1451364_at	polymerase (RNA) III (DNA directed) polypeptide G like	Polr3gl	1.07708	1.45719	1.50584	1.39883	-0.0698422	-0.197538	0.263637	0.0821539
1456731_x_at	Polymerase (RNA) III (DNA directed) polypeptide K	Polr3k	2.02214	2.03707	0.688379	0.423252	0.565877	1.03153	1.31123	0.675832
1460732_a_at	periplakin	Ppl	2.00625	0.998517	-0.0264721	1.09219	-0.335679	-1.23565	-1.04678	-0.421214
1434895_s_at	protein phosphatase 1, regulatory (inhibitor) subunit 13B	Ppp1r13b	1.20913	0.855725	0.811694	0.836196	-0.981373	-0.780111	-1.00886	-0.271996
1428923_at	protein phosphatase 1, regulatory (inhibitor) subunit 3G	Ppp1r3g	0.934429	0.846589	3.33176	-0.247764	0.836573	1.55465	3.08208	0.722571
1458701_at	preimplantation protein 4	Prei4	0.816457	0.855064	2.01709	-0.179575	1.05477	0.034801	1.83652	0.835267
1416321_s_at	proline arginine-rich end leucine-rich repeat	Prelp	0.689861	1.00892	0.0771808	1.11036	-1.19102	-0.934641	-1.63636	-0.972456
1417426_at	proteoglycan 1, secretory granule	Prg1	1.66941	3.37623	0.556695	1.85425	-1.52961	-1.31985	-1.31506	-1.09236
1449824_at	proteoglycan 4 (megakaryocyte stimulating factor, articular superficial zone protein)	Prg4	1.70677	1.72813	0.653067	0.66853	-0.631314	-0.546332	-0.374777	-0.158044
1422847_a_at	protein kinase C, delta	Prkcd	1.37333	2.60169	0.515428	1.30027	-0.70992	-0.910532	-0.818627	-0.126426
1419700_a_at	prominin 1	Prom1	3.85235	3.04108	0.334528	1.88551	-0.502017	0.295097	-1.19169	0.042596
1419839_x_at	PRP19/PSO4 pre-mRNA processing factor 19 homolog (S. cerevisiae)	Prpf19	1.20286	1.0477	0.655035	0.859182	-1.2948	-1.43188	-1.1217	-0.985485
1449635_at	PRP19/PSO4 pre-mRNA processing factor 19 homolog (S. cerevisiae)	Prpf19	0.957207	0.924244	0.514783	0.767693	-1.40777	-1.3107	-1.14843	-0.827701
1454843_at	phosphoribosyl pyrophosphate synthetase 2	Prps2	2.29165	2.13564	1.59636	1.8919	0.146922	0.371595	0.626965	0.49948
1425869_a_at	presenilin 2	Psen2	0.740649	0.7463	0.0363254	0.491143	-1.95537	-2.04693	-1.9528	-1.95364
1448632_at	proteasome (prosome, macropain) subunit, beta type 10	Psmb10	2.17414	2.75315	1.57319	1.23083	-0.0183469	0.539202	0.772912	0.651855
1422962_a_at	proteosome (prosome, macropain) subunit, beta type 8 (large multifunctional peptidase 7)	Psmb8	1.49665	2.52559	0.662087	0.863667	0.327213	0.54743	0.954313	0.667612
1450696_at	proteosome (prosome, macropain) subunit, beta type 9 (large multifunctional peptidase 2)	Psmb9	2.22842	3.70032	1.26427	1.33794	0.923117	0.919851	1.60503	1.20957
1423696_a_at	proteasome (prosome, macropain) 26S subunit, non-ATPase, 6	Psmd6	0.205097	-0.00640878	0.0165462	0.223165	-3.98332	-4.74187	-4.59485	-4.18498
1458284_at	polypyrimidine tract binding protein 1	Ptbp1	-0.956742	-0.956742	1.6002	-0.956742	1.3774	1.32682	1.75257	2.45647
1417667_a_at	phosphotriesterase related	Pter	1.42474	1.1971	0.520318	0.453611	0.324919	1.26899	1.52468	1.1491
1423859_a_at	prostaglandin D2 synthase (brain)	Ptgds	2.80255	1.3135	-1.14163	3.85636	-2.83416	-3.7434	-4.99799	-2.47058
1423860_at	prostaglandin D2 synthase (brain)	Ptgds	2.13145	0.637554	0	3.05101	-2.20855	-2.78216	-3.05101	-2.1204
1435129_at	Protein tyrosine phosphatase 4a2	Ptp4a2	0.6917	0.706386	0.76843	0.743267	1.6379	1.67338	1.66862	1.76487
1419125_at	protein tyrosine phosphatase, non-receptor type 18	Ptpn18	1.30179	2.62984	0.479738	1.28051	-1.28051	-1.04957	-1.28051	-0.651283
1422124_a_at	protein tyrosine phosphatase, receptor type, C	Ptprc	1.66961	3.66747	0.825227	1.72978	-1.1264	-1.18502	-1.11935	-0.776808
1420841_at	protein tyrosine phosphatase, receptor type, F	Ptprf	1.57936	1.31598	0.895855	0.54512	0.431602	1.16658	1.07641	1.15185
1420843_at	protein tyrosine phosphatase, receptor type, F	Ptprf	1.61519	1.60401	1.369	1.09761	-0.136411	0.559583	0.271679	0.331466
1455030_at	protein tyrosine phosphatase, receptor type, J	Ptprj	2.07537	1.88025	0.928695	1.28749	-0.405927	-0.0856243	0.580997	0.263661
1424105_a_at	pituitary tumor-transforming 1	Pttg1	0.547301	0.740492	0.401315	0.703658	-2.55865	-2.54259	-2.60516	-2.33846
1438390_s_at	pituitary tumor-transforming 1	Pttg1	0.67407	0.781132	0.72556	0.775702	-2.69263	-2.79543	-2.92142	-2.375
1438097_at	RAB20, member RAS oncogene family	Rab20	1.52554	1.97134	1.12897	1.00384	0.00115823	0.287595	-0.0406924	0.626653
1426452_a_at	RAB30, member RAS oncogene family	Rab30	-1.7984	-2.43051	-0.863181	-0.698128	-0.0190763	-0.00763504	0.448883	0.0677019
1418890_a_at	RAB3D, member RAS oncogene family	Rab3d	1.74269	1.68934	0.786932	1.68684	-0.482886	-0.209189	-0.7786	-0.327378
1426799_at	RAB8B, member RAS oncogene family	Rab8b	1.25304	2.92652	0.445417	1.42258	-0.758915	-0.765639	-0.762489	-0.582739
1417620_at	RAS-related C3 botulinum substrate 2	Rac2	1.6371	2.87086	0.0874012	1.46247	-1.46247	-1.0854	-0.616751	-0.289072
1422964_at	RAD23a homolog (S. cerevisiae)	Rad23a	0.723927	0.632359	0.678125	0.672904	-1.13997	-1.40782	-1.26252	-0.74708
1420603_s_at	retinoic acid early transcript 1, alpha /// retinoic acid early transcript beta /// retinoic acid early transcript gamma /// retinoic acid early transcript delta /// retinoic acid early transcript 1E	Raet1a /// Raet1b /// Raet1c /// Raet1d /// Raet1e	-1.39687	1.24911	1.85584	-1.39687	1.67302	2.24366	4.35266	2.18309
1428789_at	Ral GEF with PH domain and SH3 binding motif 2	Ralgps2	1.08955	1.11978	1.12991	1.29888	-1.11713	-0.373796	-1.0531	-0.244119
1417914_at	RAP2B, member of RAS oncogene family	Rap2b	0.821029	1.9043	0.259187	0.767819	-0.484763	-0.767819	-0.767819	-0.357436
1436910_at	RAS protein activator like 2	Rasal2	1.5231	0.607217	1.00562	0.978118	-1.32583	-2.01094	-2.01094	-2.01094
1438933_x_at	RAS, guanyl releasing protein 2	Rasgrp2	1.20234	1.5784	0.829436	1.35139	-1.01018	-1.00609	-0.835255	-0.770127
1439622_at	Ras association (RalGDS/AF-6) domain family 4	Rassf4	0.474648	1.85716	0	0	3.47995	3.64085	4.1593	3.9434
1444009_at	Ras association (RalGDS/AF-6) domain family 4	Rassf4	0	0.953002	0	0	2.3964	2.17096	3.08813	2.71807
1416389_a_at	regulator of chromosome condensation (RCC1) and BTB (POZ) domain containing protein 2	Rcbtb2	1.22613	1.48525	0.748073	1.40167	-1.55581	-0.793873	-0.53573	-0.140353
1419398_a_at	receptor accessory protein 5	Reep5	1.60831	1.67445	0.359035	0.9551	-0.739239	-0.568007	-1.0108	-0.615176
1438001_x_at	receptor accessory protein 5	Reep5	1.46518	1.6184	0.467321	1.03864	-0.819724	-0.498427	-1.04873	-0.614998
1450107_a_at	renin binding protein	Renbp	1.566	2.21433	1.2987	2.35178	-0.928292	-0.604197	-0.632897	-0.551421
1417503_at	replication factor C (activator 1) 2	Rfc2	2.40581	2.22385	1.19701	1.71737	-0.177218	-0.141541	0.0957366	0.177284
1452917_at	replication factor C (activator 1) 5	Rfc5	2.03153	1.5691	0.842884	0.902083	-0.273016	-0.0765676	0.0226932	0.365796
1423103_at	regulatory factor X, 5 (influences HLA class II expression)	Rfx5	1.5093	2.05099	1.3069	1.47988	-0.126173	0.253943	0.0754347	0.173975
1450688_at	ral guanine nucleotide dissociation stimulator-like 2	Rgl2	0.643433	1.50803	1.00485	1.65472	-0.659783	-1.3492	-1.1273	-0.768759
1417601_at	regulator of G-protein signaling 1	Rgs1	0.826758	2.89162	1.4752	1.21558	-1.08337	-1.0364	-0.231056	-1.21558
1416882_at	regulator of G-protein signalling 10	Rgs10	1.03721	2.34889	0.492141	1.53906	-0.967752	-0.980792	-0.981408	-0.68748
1426037_a_at	regulator of G-protein signaling 16	Rgs16	1.21131	2.28065	2.79259	1.81909	-1.36006	-0.442654	0.363823	-0.754797
1451452_a_at	regulator of G-protein signaling 16	Rgs16	0.859192	1.82846	2.37954	1.37287	-0.520353	0.427005	1.35333	-0.00439742
1455265_a_at	regulator of G-protein signaling 16	Rgs16	0.735302	1.55511	2.42515	1.61713	-2.02141	-1.37682	-0.531935	-0.861571
1419248_at	regulator of G-protein signaling 2	Rgs2	1.3796	2.68363	0.697274	1.47716	-0.940761	-1.18938	-1.02491	-0.614179
1433760_a_at	rhomboid domain containing 3	Rhbdd3	-1.17818	0.344361	0.240118	-1.17818	1.35965	1.36408	1.6597	2.12989
1424138_at	rhomboid family 1 (Drosophila)	Rhbdf1	1.22253	1.40522	1.07997	1.32624	0.945197	0.84967	1.09831	1.15801
1419134_at	Rhesus blood group-associated B glycoprotein	Rhbg	-1.85412	-0.631404	-1.85412	-1.85412	1.2438	1.06138	1.7192	1.01564
1422572_at	ras homolog gene family, member G	Rhog	1.21023	1.84218	0.43612	1.13858	-0.74278	-0.777589	-0.352191	-0.175836
1427918_a_at	ras homolog gene family, member Q	Rhoq	1.02768	1.99555	0.991248	1.754	-0.643971	-0.555158	-0.656202	-0.122554
1426368_at	Ras and Rab interactor 2	Rin2	0.770823	0.844517	-0.258515	1.10141	-1.15458	-1.35992	-1.35992	-0.542815
1436684_a_at	RIO kinase 2 (yeast)	Riok2	0.851139	0.540776	0.908482	0.672393	-1.46836	-1.98264	-2.12846	-1.55097
1422670_at	Rho family GTPase 2	Rnd2	1.20352	0.53284	-0.444858	1.32263	-1.07933	-1.1085	-1.18823	-0.795221
1426503_a_at	ring finger protein 121	Rnf121	1.51713	1.29638	0.382576	0.304219	0.389359	0.873699	0.475672	1.05468
1424794_at	ring finger protein 186	Rnf186	1.72153	0.911174	1.46386	0.933957	-0.185162	0.75345	0.530135	1.56878
1451243_at	arginyl aminopeptidase (aminopeptidase B)	Rnpep	1.2042	1.91858	0.918759	1.18828	-0.797674	-1.1484	-0.93326	-0.277984
1448938_at	replication protein A3	Rpa3	1.73007	1.33812	1.11431	0.720734	0.623623	1.05788	0.893829	1.24445
1421144_at	retinitis pigmentosa GTPase regulator interacting protein 1	Rpgrip1	0.822094	1.06801	0.832767	0.657516	-2.73351	-2.73351	-2.73351	-2.62958
1443750_s_at	ribonuclease P 40 subunit (human)	Rpp40	1.30457	0.984008	1.47072	1.48017	-0.27268	-0.305511	0.447129	0.198549
1416142_at	ribosomal protein S6	Rps6	0.261843	0.130463	-0.0868418	0.342509	-2.02995	-2.01677	-1.83744	-1.56953
1435816_at	ribosomal protein S6 /// predicted gene, EG214738 /// similar to 40S ribosomal protein S6 /// similar to 40S ribosomal protein S6 /// similar to 40S ribosomal protein S6 /// predicted gene, EG626259 /// predicted gene, EG629575 /// similar to 40S ribosoma	Rps6 /// EG214738 /// LOC216036 /// LOC384383 /// LOC545640 /// EG626259 /// EG629575 /// LOC638497 /// LOC639124 /// LOC639593 /// LOC639750 /// LOC667717 /// LOC667739 /// LOC667922 /// LOC671432 /// LOC672620 /// LOC675985 /// LOC676999	0.874989	1.40645	1.18434	1.66432	-0.994552	-1.12012	-0.622644	-0.343332
1448498_at	ribosomal protein S6 kinase, polypeptide 4	Rps6ka4	1.8207	2.36949	1.19684	1.61544	-0.407771	-0.188726	0.301273	-1.61544
1434624_x_at	ribosomal protein S9	Rps9	0.368003	0.437456	0.379755	0.61243	-4.58539	-5.2831	-4.46307	-4.45602
1434437_x_at	ribonucleotide reductase M2	Rrm2	2.09986	-0.273961	0.00485129	0.293474	-2.04305	-2.04305	-2.04305	-2.04305
1418580_at	receptor transporter protein 4	Rtp4	1.94036	2.75728	1.33613	1.20209	0.901897	0.27139	0.621768	0.70427
1460351_at	S100 calcium binding protein A11 (calizzarin)	S100a11	1.78866	2.96105	0.777428	1.37081	-1.41737	-1.29877	-1.47127	-0.910339
1418595_at	plasma membrane associated protein, S3-12	S3-12	-1.64929	-1.49217	-0.0819397	1.46289	-1.48188	-3.42151	-2.99985	-2.98016
1419075_s_at	serum amyloid A 1	Saa1	2.64162	4.40168	0.246188	2.55111	-0.757174	-1.71284	-1.50545	-0.52274
1450788_at	serum amyloid A 1	Saa1	2.4659	3.94437	0.0656739	2.37544	-0.88796	-1.71497	-1.70813	-0.392464
1449326_x_at	serum amyloid A 2	Saa2	2.53542	5.37229	0.184241	2.47941	-0.939561	-2.17075	-1.69623	-0.883757
1450826_a_at	serum amyloid A 3	Saa3	3.11371	5.3606	1.04545	2.91423	-1.32224	-1.94862	-1.98385	-0.911338
1416443_a_at	SUMO1 activating enzyme subunit 1	Sae1	2.05266	1.42601	0.671871	0.96575	1.45448	1.59172	1.8493	2.05568
1430021_a_at	SUMO1 activating enzyme subunit 1	Sae1	1.77352	1.58434	0.674578	0.841324	1.25122	1.51723	1.70181	1.87367
1460603_at	sterile alpha motif domain containing 9-like	Samd9l	2.03817	2.36825	0.882895	1.62044	-0.614422	-1.22224	-1.11288	-0.985588
1418131_at	SAM domain and HD domain, 1	Samhd1	1.59055	3.15303	0.787637	1.25781	-0.401833	-0.472599	-0.125397	-0.309523
1436306_at	SAPS domain family, member 1	Saps1	2.03535	2.00812	0	0	1.96076	1.86694	1.73434	2.2209
1420502_at	spermidine/spermine N1-acetyl transferase 1	Sat1	1.09553	1.78284	0.580224	1.53167	-0.692778	-0.839062	-0.815056	-0.44553
1423078_a_at	sterol-C4-methyl oxidase-like	Sc4mol	-1.17903	-1.69622	-0.737913	-2.33807	0.238023	0.364111	4.8913	0.169257
1415965_at	stearoyl-Coenzyme A desaturase 1	Scd1	2.30193	2.02876	1.61942	1.41113	-0.935023	-0.0951747	-1.12787	0.158032
1415822_at	stearoyl-Coenzyme A desaturase 2	Scd2	2.0183	3.20883	0.38141	2.32039	-1.39605	-1.82216	-2.32039	-0.963984
1423986_a_at	scotin gene	Scotin	1.51182	2.27218	0.977216	1.10746	0.329256	-0.296124	-0.0242487	0.22765
1437503_a_at	scotin gene	Scotin	1.26968	1.81967	0.895323	1.33132	-0.0198298	-0.652482	-0.294417	-0.181715
1450027_at	syndecan 3	Sdc3	1.87944	2.18603	0.0890979	1.34133	-0.725772	-0.800738	-0.675185	-0.19495
1430785_at	orphan short chain dehydrogenase/reductase	Sdro	1.01167	0.23403	-0.184541	0.391314	1.64372	2.37854	2.05493	2.39364
1456074_at	orphan short chain dehydrogenase/reductase	Sdro	0.923646	-0.17751	-0.0708123	0.526845	1.6922	2.36486	2.20341	2.49379
1434145_s_at	serine hydrolase-like	Serhl	0.376382	0.322699	0.252829	0.432053	-1.43888	-1.58718	-1.45106	-1.40748
1435887_at	serine (or cysteine) peptidase inhibitor, clade A (alpha-1 antiproteinase, antitrypsin), member 11	Serpina11	0.31558	0.25167	0.0446229	0.344691	2.14553	2.78328	2.45816	2.32282
1421092_at	serine (or cysteine) peptidase inhibitor, clade A (alpha-1 antiproteinase, antitrypsin), member 12	Serpina12	1.14425	2.73206	0.534005	1.72023	-1.13044	0.137957	0.268889	-0.139069
1424923_at	serine (or cysteine) peptidase inhibitor, clade A, member 3G	Serpina3g	1.96116	4.209	0.70004	1.20982	-0.779177	-1.06913	-0.220053	-0.44419
1423867_at	serine (or cysteine) peptidase inhibitor, clade A, member 3K	Serpina3k	-1.34699	-2.13727	-1.56153	-1.22692	3.72552	3.58014	3.78175	3.44012
1457263_at	Serine (or cysteine) peptidase inhibitor, clade A, member 3K	Serpina3k	-1.11016	-1.98974	-1.42838	-0.967981	2.3312	2.29745	2.52159	2.3759
1444296_a_at	serine (or cysteine) peptidase inhibitor, clade A, member 4, pseudogene 1	Serpina4-ps1	1.03431	-0.679375	0.574406	-0.679375	3.51123	3.29209	3.10104	1.69228
1444297_at	serine (or cysteine) peptidase inhibitor, clade A, member 4, pseudogene 1	Serpina4-ps1	0.360467	0	0.294633	0	2.13951	2.01916	1.78221	0.876233
1448092_x_at	serine (or cysteine) peptidase inhibitor, clade A, member 4, pseudogene 1	Serpina4-ps1	0.799653	-0.718787	0.369818	-0.718787	2.10112	2.2521	1.53178	0
1448506_at	serine (or cysteine) peptidase inhibitor, clade A, member 6	Serpina6	1.55825	1.66293	2.153	0.090169	0.984458	1.89029	2.51132	2.04754
1438617_at	Serine (or cysteine) peptidase inhibitor, clade A (alpha-1 antiproteinase, antitrypsin), member 7	Serpina7	1.43283	3.2579	1.79942	1.40077	-0.0619983	1.26953	1.80638	2.09733
1450138_a_at	serine (or cysteine) peptidase inhibitor, clade B, member 6a	Serpinb6a	0.923738	1.55018	0.630754	1.62608	-0.900868	-1.40686	-0.943285	-0.705259
1422601_at	serine (or cysteine) peptidase inhibitor, clade B, member 9	Serpinb9	1.78643	2.8254	1.02879	1.19212	-0.443611	0.0768142	0.0486888	0.148233
1425239_at	SET domain containing 4	Setd4	1.35866	1.07021	0.988403	1.0566	0.574624	1.55945	2.34279	1.38449
1435405_at	SET domain containing 4	Setd4	0.862118	0	0.132282	0.431351	1.32565	1.88176	2.32035	1.79968
1460373_a_at	SET domain containing 4	Setd4	1.33637	0.919722	0.50854	1.05289	1.13398	1.91717	2.31354	1.62728
1434069_at	SET domain containing 6	Setd6	1.0636	2.27049	0.267127	1.16813	-0.670651	-0.891889	-0.719868	0.205712
1426787_at	Sfi1 homolog, spindle assembly associated (yeast) /// similar to spindle assembly associated Sfi1 homolog isoform b /// similar to spindle assembly associated Sfi1 homolog isoform b /// similar to Sfi1 homolog, spindle assembly associated (yeast)	Sfi1 /// LOC673404 /// LOC673420 /// LOC673566	0.766023	0.833768	0.447987	0.807043	2.0489	2.07396	2.40242	1.94032
1452195_s_at	Sfi1 homolog, spindle assembly associated (yeast) /// similar to spindle assembly associated Sfi1 homolog isoform b	Sfi1 /// LOC673420	0.264851	0.221521	0.420718	0.236865	2.25757	2.41827	2.78505	2.19659
1447901_x_at	Sfi1 homolog, spindle assembly associated (yeast) /// similar to spindle assembly associated Sfi1 homolog isoform b /// similar to Sfi1 homolog, spindle assembly associated (yeast)	Sfi1 /// LOC673420 /// LOC673566	0.400119	0.0833295	0.0955318	0.222006	2.14919	2.17971	2.58023	2.21139
1418747_at	SFFV proviral integration 1	Sfpi1	1.00792	2.38404	0	1.05186	-0.851025	-1.01553	-0.613231	-0.170181
1416152_a_at	splicing factor, arginine/serine-rich 3 (SRp20)	Sfrs3	1.81744	1.55681	1.04967	1.05008	0.212275	0.477161	0.175011	0.334278
1454993_a_at	splicing factor, arginine/serine-rich 3 (SRp20)	Sfrs3	2.05951	1.79373	1.30437	1.43039	-0.0690509	-0.0271483	-0.295551	-0.0553355
1424033_at	splicing factor, arginine/serine-rich 7	Sfrs7	1.76718	1.52993	1.11902	1.00026	-0.0999532	0.282272	0.23446	0.558468
1433455_at	SH2B adaptor protein 3	Sh2b3	0.807154	1.38731	0.898181	1.20251	-0.617847	-1.14467	-0.553449	-0.506462
1434109_at	SH3 domain binding glutamic acid-rich protein like 2	Sh3bgrl2	1.61093	1.38691	0.617241	0.758052	0.221967	0.932608	0.879806	1.22906
1416528_at	SH3 domain binding glutamic acid-rich protein-like 3	Sh3bgrl3	1.27623	3.08006	0.672058	1.74076	-1.81275	-1.64867	-1.60429	-1.31036
1426499_at	SH3-domain GRB2-like endophilin B2	Sh3glb2	1.88189	1.63478	1.50011	1.61175	-0.0539619	-0.00326919	0.109221	0.329072
1449579_at	Sh3 domain YSC-like 1	Sh3yl1	2.38046	2.07572	1.55705	1.98935	-0.695957	0.0954829	0.0424175	0.805358
1416538_at	sialic acid acetylesterase	Siae	1.95958	1.11099	0.604296	1.42875	-0.186075	-0.327733	-0.382095	-0.159872
1416985_at	signal-regulatory protein alpha	Sirpa	2.06947	4.243	1.00963	2.71425	-1.53204	-1.98051	-1.47326	-1.22336
1448534_at	signal-regulatory protein alpha	Sirpa	1.07853	2.81375	0.0208316	1.49923	-1.23454	-1.30616	-1.22807	-0.662586
1452020_a_at	SIVA1, apoptosis-inducing factor	Siva1	2.34816	1.82666	0.786246	1.29702	0.35396	0.557458	0.51092	0.865531
1418895_at	src family associated phosphoprotein 2	Skap2	1.20109	2.18869	0.787374	1.10312	-0.610946	-0.678801	-0.55578	-0.387778
1460623_at	src family associated phosphoprotein 2	Skap2	1.14618	1.94844	1.237	1.30205	-0.620456	-0.420399	-0.188295	-0.0459389
1420361_at	solute carrier family 11 (proton-coupled divalent metal ion transporters), member 1	Slc11a1	1.33136	2.99698	0.306491	1.66905	-1.16362	-1.85826	-1.23319	-0.811466
1420697_at	solute carrier family 15, member 3	Slc15a3	1.68244	3.37237	0.00912078	2.24914	-1.60467	-2.12301	-1.93012	-1.17385
1451460_a_at	solute carrier family 22 (organic anion transporter), member 7	Slc22a7	-0.262597	-2.53415	-2.07774	-2.15949	1.12568	1.41275	1.9127	1.91347
1417750_a_at	solute carrier family 25, member 37	Slc25a37	2.18862	1.7384	1.39616	1.20899	-0.17268	-0.0549722	0.0757432	0.607391
1434897_a_at	solute carrier family 25 (mitochondrial carrier, adenine nucleotide translocator), member 4	Slc25a4	1.26145	2.4738	0.515407	1.32505	-0.711918	-0.857556	-1.32505	-0.918381
1455069_x_at	solute carrier family 25 (mitochondrial carrier, adenine nucleotide translocator), member 4	Slc25a4	1.21544	1.89085	0.0867	1.13119	-0.694102	-0.876709	-1.32004	-0.687357
1426599_a_at	solute carrier family 2 (facilitated glucose transporter), member 1	Slc2a1	0.893048	1.54172	0.922735	0.863006	-0.398059	-0.82628	-0.892663	-0.769815
1434773_a_at	solute carrier family 2 (facilitated glucose transporter), member 1	Slc2a1	0.912349	1.52952	0.807146	1.10274	-0.447248	-0.980577	-0.994998	-0.898586
1426568_at	solute carrier family 2 (facilitated glucose transporter), member 9	Slc2a9	1.59757	1.35961	1.70736	1.11232	0.226654	0.995821	1.04945	0.572094
1453915_a_at	solute carrier family 37 (glycerol-3-phosphate transporter), member 3	Slc37a3	0.533819	0.0329457	-0.194152	-1.2426	1.34729	1.61373	1.5501	1.7885
1429593_at	solute carrier family 38, member 2	Slc38a2	0.69203	0.61622	0.916029	-0.369088	1.31434	1.17421	2.28987	1.11834
1446013_at	solute carrier family 38, member 3	Slc38a3	0	0.532004	0.968831	0	1.28953	1.38511	2.01633	1.69064
1452445_at	solute carrier family 41, member 2	Slc41a2	2.70012	2.78761	-0.0163081	2.01929	-1.22406	-0.89342	-1.68189	-0.450862
1438559_x_at	solute carrier family 44, member 2	Slc44a2	1.34892	2.38307	0.895545	1.6051	-0.804313	-0.592155	-1.15127	-0.473345
1425109_at	solute carrier family 44, member 3	Slc44a3	0.0439365	0.464033	0	0	1.17216	1.49079	1.57203	1.47967
1426663_s_at	solute carrier family 45, member 3	Slc45a3	-0.193157	-1.072	-1.14907	0.0258017	-1.36047	-1.96588	-2.37133	-1.79184
1426664_x_at	solute carrier family 45, member 3	Slc45a3	-0.115378	-0.932024	-0.968274	0.118386	-1.32532	-1.90032	-2.21351	-1.99732
1437149_at	solute carrier family 6 (neurotransmitter transporter, taurine), member 6	Slc6a6	1.88117	1.81692	0.902542	1.34134	-0.42291	0.0020542	-0.515899	0.36997
1417116_at	solute carrier family 6 (neurotransmitter transporter, creatine), member 8	Slc6a8	0.931447	0.998408	0.345547	1.3623	-0.816239	-1.39956	-1.24792	-0.587022
1440506_at	Solute carrier family 7 (cationic amino acid transporter, y+ system), member 2	Slc7a2	1.19616	2.05828	2.3126	1.64965	-0.164304	-0.895714	-0.653362	-1.73219
1420379_at	solute carrier organic anion transporter family, member 1a1	Slco1a1	-1.15096	-3.37084	-2.0584	-3.37084	3.10644	3.92822	2.03367	2.46656
1449844_at	solute carrier organic anion transporter family, member 1a1	Slco1a1	-1.35569	-2.43233	-1.95035	-2.43233	2.45044	3.46229	1.63145	2.35538
1450165_at	schlafen 2	Slfn2	1.15204	3.39241	0.0649173	1.56555	-1.00178	-1.56555	-1.56555	-1.28412
1423389_at	MAD homolog 7 (Drosophila)	Smad7	1.30341	1.3244	1.72913	0.990428	-0.232328	-0.0806828	-0.200285	0.540992
1435856_x_at	SWI/SNF related, matrix associated, actin dependent regulator of chromatin, subfamily b, member 1	Smarcb1	1.16166	1.57145	0.734044	1.12288	-0.534416	-0.530433	-1.12288	-0.803758
1427275_at	structural maintenance of chromosomes 4	Smc4	2.15032	1.35456	0.38015	-0.153974	0.626054	0.82877	0.798942	1.01623
1452197_at	structural maintenance of chromosomes 4	Smc4	1.95483	1.35252	0.620916	0.730401	-0.298526	-0.472251	-0.383637	-0.145844
1448829_at	structural maintenance of chromosomes 6	Smc6	1.3289	1.6656	1.44433	1.0498	-0.184852	0.35419	-0.0148301	-0.0108175
1428251_at	SMC hinge domain containing 1	Smchd1	1.66371	1.70388	1.07168	1.06564	-1.19272	-0.453984	-0.515702	-0.363093
1447643_x_at	snail homolog 2 (Drosophila)	Snai2	1.75644	2.00192	1.47954	1.93008	-0.230471	-1.02851	-0.798846	-0.546209
1439399_a_at	small nucleolar RNA, C/D box 22	Snord22	0.0906964	0.483556	0.745814	0.275652	-2.71341	-2.92703	-2.05158	-1.87047
1429009_at	U1 small nuclear ribonucleoprotein polypeptide A	Snrp70	0.330856	0.200532	0.0792385	-1.35427	1.34171	1.31131	2.02806	1.75548
1435716_x_at	small nuclear ribonucleoprotein N	Snrpn	2.8125	2.82496	0	2.45527	0.125097	0.301875	-0.116943	0.349827
1421063_s_at	small nuclear ribonucleoprotein N /// SNRPN upstream reading frame	Snrpn /// Snurf	1.48556	1.3125	0.64121	1.28977	1.05701	1.4121	0.798316	1.28579
1417646_a_at	sorting nexin 5	Snx5	0.867508	1.1277	0.43209	0.977607	-1.27465	-1.41958	-1.54082	-1.17077
1417647_at	sorting nexin 5	Snx5	0.865533	1.69588	0.63065	1.18065	-0.718525	-1.23573	-0.7813	-1.04258
1417648_s_at	sorting nexin 5	Snx5	0.839138	1.40274	0.59266	1.13644	-1.80428	-1.87216	-1.71505	-1.70988
1417695_a_at	sterol O-acyltransferase 1	Soat1	0.649079	3.03913	0.339224	1.45404	-1.07444	-0.939669	-1.11753	-1.00205
1460722_at	sterol O-acyltransferase 2	Soat2	1.78471	1.36564	1.17536	1.46255	-0.389134	0.068182	-0.453846	0.225712
1455899_x_at	suppressor of cytokine signaling 3	Socs3	1.29921	2.43576	0.339292	0.637496	0.269955	-0.0235815	-0.242763	0.512123
1424118_a_at	spindle pole body component 25 homolog (S. cerevisiae)	Spbc25	2.14833	0.574593	0.527988	0.195948	0.586943	1.02086	0.406344	1.29377
1449254_at	secreted phosphoprotein 1	Spp1	0.583245	2.76688	0.964631	0.90871	-1.89019	-1.68825	-1.6229	-1.26098
1460243_at	serine palmitoyltransferase, long chain base subunit 2	Sptlc2	1.60855	1.84456	1.01084	1.18194	-0.166511	-0.195744	-0.055315	0.743245
1454649_at	steroid 5 alpha-reductase 1	Srd5a1	2.62322	1.55686	0.050242	1.33852	-0.307896	-0.425771	-1.40407	0.122055
1439241_x_at	steroid 5 alpha-reductase 2-like	Srd5a2l	1.42365	1.84749	0.208322	1.08196	0.737342	1.26387	0.976753	1.09771
1426690_a_at	sterol regulatory element binding factor 1	Srebf1	3.30892	3.20479	3.07963	1.75513	0.206053	1.29222	0.517543	1.68393
1418256_at	serum response factor	Srf	1.58244	0	1.74745	0	1.39933	1.41663	1.62594	2.30709
1429884_at	SLIT-ROBO Rho GTPase activating protein 2	Srgap2	1.24938	1.92036	1.07251	1.76151	-1.76151	-0.309657	-0.549475	0.283835
1434406_at	SLIT-ROBO Rho GTPase activating protein 2	Srgap2	1.62748	1.49452	1.15564	1.47469	-0.455575	-0.0568866	-0.0411924	0.184324
1423155_at	sorcin	Sri	1.57544	1.72508	0.946829	1.42814	-0.0374451	-0.0557385	-0.12355	0.213521
1450878_at	sorcin	Sri	1.58957	1.93923	0.77307	1.26329	-0.161312	0.0319396	0.0872301	0.0330677
1447458_at	ST3 beta-galactoside alpha-2,3-sialyltransferase 4	St3gal4	-0.340083	-0.601652	-0.375378	-0.037858	-1.98529	-1.98529	-1.98529	-1.98529
1420927_at	beta galactoside alpha 2,6 sialyltransferase 1	St6gal1	1.02483	1.71852	0.409191	0.43504	0.32381	1.18223	1.3836	1.20719
1420928_at	beta galactoside alpha 2,6 sialyltransferase 1	St6gal1	1.12185	2.24635	0.86257	0.80865	0.0735646	1.12198	1.34343	1.18186
1429239_a_at	StAR-related lipid transfer (START) domain containing 4	Stard4	0.437449	-0.114814	0.553563	-1.45599	1.35305	1.92514	3.75052	1.92539
1429240_at	StAR-related lipid transfer (START) domain containing 4	Stard4	0.475647	-0.0367112	0.745287	-1.26478	1.29441	1.69821	3.57058	1.81023
1420915_at	signal transducer and activator of transcription 1	Stat1	1.39613	3.20806	0.870088	1.24795	-0.342254	-0.0310005	0.106977	-0.231648
1450033_a_at	signal transducer and activator of transcription 1	Stat1	2.41051	3.67245	1.21516	0.964506	0.769697	0.216765	0.845161	0.410138
1450034_at	signal transducer and activator of transcription 1	Stat1	2.07664	2.91506	1.12774	0.875151	0.419109	0.216292	0.802695	0.110342
1453172_at	stress 70 protein chaperone, microsome-associated, human homolog	Stch	1.16315	0.522694	-0.081636	-0.0513558	1.60957	1.60726	1.76417	1.7488
1425829_a_at	STEAP family member 4	Steap4	1.22244	2.19146	0.12843	0.384015	0.240248	0.190082	0.620079	0.736071
1460197_a_at	STEAP family member 4	Steap4	1.52963	2.68282	1.05051	0.898525	-0.16739	0.00692836	0.774505	0.526762
1416770_at	serine/threonine kinase 25 (yeast)	Stk25	0.707434	0.653584	0.236574	0.504581	-2.21963	-2.21963	-1.68323	-2.21963
1421500_at	steroid sulfatase	Sts	1.08646	0.633382	0.206761	0.828478	-1.4396	-1.24072	-0.965111	-0.882633
1425536_at	syntaxin 3	Stx3	1.36696	1.98775	0.351033	1.25206	-0.788057	-1.25206	-0.996628	-0.641591
1448341_a_at	syntaxin binding protein 2	Stxbp2	2.50183	2.38289	1.38472	2.23664	-0.680536	-0.368882	-0.165441	-0.277895
1429710_at	phosphoserine/threonine/tyrosine interaction protein	Styx	1.31774	1.55934	1.40265	1.25859	-0.505504	-0.143838	-0.12891	0.305517
1442408_at	sulfatase 2	Sulf2	0.866993	1.14375	0.827865	0.77908	-0.784726	-0.984941	-1.12207	-0.944452
1449409_at	sulfotransferase family, cytosolic, 1C, member 2	Sult1c2	1.57836	1.00701	2.10134	1.47995	0.39162	1.14642	1.627	1.24463
1421669_at	sulfotransferase family 3A, member 1	Sult3a1	-4.40195	-4.40195	-2.25851	-4.40195	6.22174	6.27656	7.68486	5.97805
1456349_x_at	SMT3 suppressor of mif two 3 homolog 1 (yeast)	Sumo1	1.14095	2.07116	1.51427	1.54505	-0.237984	-0.286838	-0.00488189	-0.534137
1433884_at	synaptotagmin I	Syt1	1.63768	1.68684	1.71892	0.551639	1.0258	1.52518	1.44304	1.52364
1426501_a_at	Traf2 binding protein	T2bp	1.77934	3.0806	0.787472	1.73617	-0.549031	0.100821	-0.230648	0.782864
1426529_a_at	transgelin 2	Tagln2	1.96307	1.903	0.829976	0.878187	-0.900382	-0.663737	-0.657014	-0.269586
1416016_at	transporter 1, ATP-binding cassette, sub-family B (MDR/TAP)	Tap1	1.73372	3.33575	0.825191	0.785361	0.452092	0.39848	0.618541	0.538711
1453913_a_at	transporter 2, ATP-binding cassette, sub-family B (MDR/TAP)	Tap2	1.0704	2.07445	0.963501	0.957264	0.508264	0.846318	0.919406	0.747271
1431125_a_at	threonyl-tRNA synthetase-like 1	Tarsl1	1.3083	0.937324	0.504191	0.33756	0.515436	1.16198	0.838663	1.03959
1424531_a_at	transcription elongation factor A (SII), 3	Tcea3	2.00029	1.66246	1.30668	1.07706	-0.0248599	0.307789	0.436614	0.320975
1450184_s_at	thyrotroph embryonic factor	Tef	1.55293	1.45738	1.74297	1.46812	0.428003	-0.29425	0.404513	0.40201
1420653_at	transforming growth factor, beta 1	Tgfb1	1.2333	2.37413	0.0733371	0.919427	-0.881488	-0.591471	-0.919516	-0.383086
1415871_at	transforming growth factor, beta induced	Tgfbi	0.967024	1.90869	0.637127	0.793332	-0.535415	-0.683783	-0.770018	-0.45425
1448123_s_at	transforming growth factor, beta induced	Tgfbi	0.951515	2.1379	1.08476	1.11669	-0.666314	-0.802997	-0.863862	-0.666337
1420895_at	transforming growth factor, beta receptor I	Tgfbr1	0.781065	1.49997	0.74394	1.15519	-0.842688	-0.873521	-0.78091	-0.412595
1426397_at	transforming growth factor, beta receptor II	Tgfbr2	1.29093	1.81223	0.488833	1.27547	-0.643027	-1.04107	-1.37868	-0.6442
1417500_a_at	transglutaminase 2, C polypeptide	Tgm2	2.15208	2.3828	0.863469	1.49978	-0.523734	-0.250264	-0.30335	0.0835
1426004_a_at	transglutaminase 2, C polypeptide	Tgm2	2.01096	2.30368	0.607288	1.56794	-0.429287	-0.315655	-0.651342	0.247459
1433428_x_at	transglutaminase 2, C polypeptide	Tgm2	2.26627	2.68984	1.36447	1.79741	-0.655345	-0.207485	-0.299289	-0.0289697
1437277_x_at	transglutaminase 2, C polypeptide	Tgm2	2.1474	2.46399	1.1718	1.6735	-0.546716	-0.245064	-0.348707	-0.0200977
1455900_x_at	transglutaminase 2, C polypeptide	Tgm2	2.02395	2.36743	0.990932	1.57654	-0.683731	-0.298332	-0.349028	0.119767
1449009_at	T-cell specific GTPase	Tgtp	3.12085	5.2214	1.10415	1.07564	-0.0586629	-0.273898	0.99001	-0.00457143
1447754_x_at	THAP domain containing 4	Thap4	1.18326	0.981107	1.06648	0.783372	-1.54442	-0.70732	-1.36869	-0.814794
1422973_a_at	thyroid hormone responsive SPOT14 homolog (Rattus)	Thrsp	2.0267	1.29243	1.84802	0.806626	-1.33568	-0.737096	1.95887	-0.383508
1424737_at	thyroid hormone responsive SPOT14 homolog (Rattus)	Thrsp	1.66084	1.01498	1.64267	0.829288	-1.5811	-1.00016	1.25745	-0.579512
1455318_at	T-cell immunoglobulin and mucin domain containing 4	Timd4	1.87403	2.17469	0	0.236215	0.649923	-0.236215	0.260067	0.639451
1439371_x_at	translocase of inner mitochondrial membrane 44	Timm44	1.4482	1.64376	1.32649	1.42115	-0.472587	0.211343	0.49441	0.10394
1433662_s_at	tissue inhibitor of metalloproteinase 2	Timp2	0.892642	1.24665	0.911014	1.33788	-0.511812	-0.711806	-0.86496	-0.567161
1460287_at	tissue inhibitor of metalloproteinase 2	Timp2	1.06995	1.87532	0.975748	1.95691	-0.985843	-1.00635	-1.05892	-0.840537
1451163_at	Terf1 (TRF1)-interacting nuclear factor 2	Tinf2	2.43024	2.37771	2.11779	1.54073	0.185799	0.358642	0.585223	0.75575
1419655_at	transducin-like enhancer of split 3, homolog of Drosophila E(spl)	Tle3	1.47232	2.35021	1.18395	2.13223	-1.97183	-1.81296	-1.29623	-0.655935
1450958_at	transmembrane 4 superfamily member 1	Tm4sf1	1.25765	1.87469	1.06426	1.08051	-1.11239	-0.398603	-0.739827	-0.384496
1424962_at	transmembrane 4 superfamily member 4	Tm4sf4	1.03575	0.712794	-0.369041	1.07871	-1.66685	-2.10425	-1.96063	-1.54594
1460684_at	transmembrane 7 superfamily member 2	Tm7sf2	-1.91053	-2.35628	-1.17337	-1.94169	0.0466599	0.419067	2.5897	0.470452
1438504_x_at	Transmembrane 7 superfamily member 3	Tm7sf3	0.80999	0.724745	0.370079	0.44361	-0.879774	-1.51074	-1.82385	-1.25031
1434252_at	transmembrane and coiled coil domains 3	Tmcc3	0.737971	1.12267	0.750385	1.30892	-1.1245	-1.04827	-0.934356	-0.469763
1416108_a_at	transmembrane emp24 domain containing 3	Tmed3	2.04421	1.51105	0.739414	0.759438	-0.280092	-0.146515	0.122496	-0.126786
1425025_at	transmembrane protein 106A	Tmem106a	1.6623	2.52081	0.947694	1.7328	-0.666347	-0.902952	-0.587064	-0.248331
1435258_at	transmembrane protein 141	Tmem141	2.8308	1.94982	0.234198	1.98068	-0.573058	-0.64896	-1.56119	0.280634
1435259_s_at	transmembrane protein 141	Tmem141	2.43637	1.78198	0.0977887	1.71804	-0.435333	-0.492848	-1.5256	0.113596
1455308_at	transmembrane protein 16F	Tmem16f	1.32989	1.92963	0.61652	1.32823	-1.23371	-1.57827	-1.30758	-0.881847
1455309_at	transmembrane protein 16F	Tmem16f	1.4893	2.31043	0.510422	1.68852	-0.818083	-1.32004	-1.23175	-0.88633
1425603_at	transmembrane protein 176A	Tmem176a	1.16795	2.34189	0.666693	1.23798	-0.725139	-0.60105	-0.56796	-0.367485
1448275_at	transmembrane protein 19	Tmem19	1.00194	0.560417	0.397474	0.440487	1.42865	1.46797	1.64558	1.62017
1448340_at	transmembrane protein 30A	Tmem30a	0.537903	0.198964	0.508038	-0.0261026	1.15059	1.57331	1.2875	1.29319
1438117_x_at	transmembrane protein 41B	Tmem41b	2.00206	1.4324	1.70018	0	1.3844	1.63401	1.88525	1.886
1424383_at	transmembrane protein 51	Tmem51	1.26696	2.81497	0.359074	1.30029	0.730368	0.658834	0.322028	0.954243
1452219_at	transmembrane protein 63b	Tmem63b	2.78693	2.39404	2.45401	2.27595	0.178566	0.343968	0.295007	0.574908
1428758_at	transmembrane protein 86A	Tmem86a	1.52756	2.52299	0.530989	1.95215	-0.966424	-1.14395	-1.76347	-0.967618
1426349_s_at	thymopoietin	Tmpo	1.73404	1.28394	0.847253	0.933132	0.0641492	-0.203111	0.262437	0.537493
1417219_s_at	thymosin, beta 10	Tmsb10	1.72893	3.60714	1.08428	1.32547	-1.18189	-0.836527	-0.788436	-0.404468
1436902_x_at	thymosin, beta 10	Tmsb10	1.56901	3.50548	0.958124	1.39209	-1.35257	-1.05357	-0.995555	-0.614767
1437185_s_at	thymosin, beta 10	Tmsb10	1.87132	3.66133	1.33187	1.78951	-1.40091	-1.11211	-1.21452	-0.84144
1415906_at	thymosin, beta 4, X chromosome	Tmsb4x	1.65813	2.4933	0.703612	1.50897	-0.894731	-0.801502	-0.708221	-0.431203
1416273_at	tumor necrosis factor, alpha-induced protein 2	Tnfaip2	1.48105	3.2333	0.0522689	1.66956	-1.36076	-0.78441	-0.876143	-0.120958
1438855_x_at	tumor necrosis factor, alpha-induced protein 2	Tnfaip2	1.58554	3.60399	0.182938	1.79589	-1.35795	-1.01238	-1.44858	-0.266665
1452440_at	tumor necrosis factor (ligand) superfamily, member 12 /// tumor necrosis factor (ligand) superfamily, member 12-member 13	Tnfsf12 /// Tnfsf12-tnfsf13	1.56327	1.79909	1.41672	1.7184	-0.862837	-0.580364	-0.763692	-0.423938
1455333_at	tensin 3	Tns3	1.58847	2.0465	1.34223	1.89121	-0.707591	-1.00003	-1.03143	-0.165468
1429382_at	translocase of outer mitochondrial membrane 40 homolog-like (yeast)	Tomm40l	1.67926	1.52487	0.884521	0.872549	-0.277436	-0.0650439	0.0274882	-0.0362468
1452241_at	topoisomerase (DNA) II beta binding protein	Topbp1	2.66836	1.80081	1.11802	0.799817	-0.00310179	0.0941281	-0.442454	0.690451
1419493_a_at	tumor protein D52	Tpd52	1.48183	2.20376	0.472677	1.22224	-0.766158	-0.601405	-0.647653	-0.233495
1423049_a_at	tropomyosin 1, alpha	Tpm1	1.21373	1.32991	0.206777	1.05316	-0.848929	-0.134626	-0.788708	-0.574992
1419738_a_at	tropomyosin 2, beta	Tpm2	2.30186	1.86508	2.48116	2.13911	-2.56078	-2.80367	-2.50912	-1.57784
1433883_at	tropomyosin 4	Tpm4	1.33832	1.97681	0.896586	1.04168	-1.0049	-0.674074	-0.397155	-0.399517
1430889_a_at	thiopurine methyltransferase	Tpmt	0.59093	0.240623	-0.577926	0.194301	1.58276	1.36608	1.41075	1.88594
1418097_a_at	transmembrane phosphoinositide 3-phosphatase and tensin homolog 2	Tpte2	1.72436	2.04238	0.405379	1.48316	-0.782825	-0.586597	-1.10034	-0.477492
1460014_at	triggering receptor expressed on myeloid cells-like 4	Treml4	1.1762	2.67865	0.379742	1.4101	-0.88655	-0.74472	-1.00472	-0.297308
1442049_at	Transferrin	Trf	2.77679	1.26866	1.27694	1.02445	0.608226	0.188158	0.496782	0.900809
1424929_a_at	tripartite motif protein 26	Trim26	1.48647	1.56652	0.527506	0.928929	1.06657	1.12898	1.15867	1.27919
1417961_a_at	tripartite motif protein 30	Trim30	1.67125	2.56918	0.746978	1.18348	-1.21791	-1.50791	-1.50791	-0.840694
1454650_at	tripartite motif-containing 35	Trim35	0.725409	2.157	0.922868	1.23829	-0.785777	-0.466599	-0.819894	0.010684
1424610_at	TruB pseudouridine (psi) synthase homolog 2 (E. coli)	Trub2	0.765246	1.09213	0.0608632	1.15054	-0.531299	-1.13238	-1.05119	-0.905683
1433899_x_at	TSC22 domain family, member 1	Tsc22d1	0.808685	1.87329	0.287795	0.644439	0.394909	0.423442	1.19181	0.730271
1440230_at	tsukushin	Tsku	-0.361838	-0.387303	-0.475511	-0.432269	1.99477	0.919463	2.84575	2.31012
1448706_at	Traf and Tnf receptor associated protein	Ttrap	1.59824	1.39433	1.29134	0.718704	0.33871	0.712587	1.17888	0.933409
1418884_x_at	tubulin, alpha 1	Tuba1	1.61922	2.56379	1.27517	0.723507	-1.11957	-0.491185	-0.310868	0.375495
1423846_x_at	tubulin, alpha 2	Tuba2	2.49972	2.28901	1.29938	0.901743	-0.471506	0.524066	0.578181	0.630925
1416256_a_at	tubulin, beta 5	Tubb5	1.72109	1.58441	0.809824	0.425826	0.232844	0.759804	1.21959	0.95717
1433952_at	Tu translation elongation factor, mitochondrial	Tufm	0.729844	0.133602	0.594843	-0.495064	1.1783	1.32118	1.17891	0.823205
1439440_x_at	twinfilin, actin-binding protein, homolog 2 (Drosophila)	Twf2	0.611377	2.19908	0.511043	1.03977	-0.87088	-0.807674	-0.740517	-0.277948
1450388_s_at	twisted gastrulation homolog 1 (Drosophila)	Twsg1	3.11089	2.78855	0	0	2.67237	2.74986	3.00195	2.9392
1449097_at	thioredoxin reductase 2	Txnrd2	1.05277	1.17065	1.65203	0.737028	0.311847	0.834382	0.597949	0.557304
1451936_a_at	thioredoxin reductase 2	Txnrd2	2.15292	2.01965	2.3152	1.93419	-0.185504	0.427861	0.445644	0.340554
1450792_at	TYRO protein tyrosine kinase binding protein	Tyrobp	2.29054	4.00782	0.999066	2.88172	-2.12261	-2.2361	-1.80759	-1.69694
1436890_at	UDP-N-acteylglucosamine pyrophosphorylase 1-like 1	Uap1l1	1.22803	2.20613	0.527294	1.88344	-1.33099	-1.88344	-1.88344	-1.65715
1451973_at	ubiquitin-activating enzyme E1-domain containing 1	Ube1dc1	1.67249	0.892908	0.523627	-0.147486	0.920595	1.01117	1.30801	1.14014
1426970_a_at	ubiquitin-activating enzyme E1-like /// RIKEN cDNA D330022A01 gene	Ube1l /// D330022A01Rik	2.00079	2.85066	1.54987	1.2307	0.0252472	0.047524	0.267568	0.460465
1417172_at	ubiquitin-conjugating enzyme E2L 6	Ube2l6	1.4788	1.68748	0.908533	0.176686	0.884149	0.937036	1.48527	1.56947
1426460_a_at	UDP-glucose pyrophosphorylase 2	Ugp2	1.59414	1.77452	1.6277	1.16073	0.19805	0.250249	0.620147	0.414313
1426461_at	UDP-glucose pyrophosphorylase 2	Ugp2	1.42512	1.70054	1.86664	1.47234	-0.146392	-0.270452	0.195316	0.125311
1451742_a_at	UDP-glucose pyrophosphorylase 2	Ugp2	1.37132	1.56871	1.52418	1.32468	-0.327849	-0.246398	-0.0513601	-0.117275
1439624_at	UDP glucuronosyltransferase 2 family, polypeptide B35	Ugt2b35	1.80248	1.71659	0.795939	0.97215	-0.168868	0.174964	-0.608033	0.404355
1455832_a_at	uridine monophosphate synthetase	Umps	2.45842	1.76721	1.40077	1.94025	-0.336233	-0.125047	0.29451	0.43022
1423768_at	unc-93 homolog B1 (C. elegans)	Unc93b1	1.12706	2.46164	0.469818	1.35165	-0.783611	-0.480544	-0.0731836	-0.399206
1437708_x_at	vesicle-associated membrane protein 3	Vamp3	0.749507	1.43467	0.818327	0.67615	-1.99455	-1.72492	-1.52706	-1.08564
1456245_x_at	vesicle-associated membrane protein 3	Vamp3	1.45445	1.78876	1.18794	1.09514	-0.355537	-0.369859	-0.0700335	0.0664721
1430522_a_at	vesicle-associated membrane protein 5	Vamp5	2.14562	2.2534	1.48383	1.4595	-0.224779	-0.287969	-0.282725	0.373
1441930_x_at	Vesicle amine transport protein 1 homolog (T californica)	Vat1	1.20427	2.16056	0.85689	1.70629	-1.33947	-1.0938	-0.806699	-0.494114
1415989_at	vascular cell adhesion molecule 1	Vcam1	0.856134	2.21664	0.356476	1.48796	-1.09167	-2.49705	-1.92171	-1.81457
1448162_at	vascular cell adhesion molecule 1	Vcam1	0.505624	2.44687	0.715452	1.56734	-1.43314	-2.93013	-1.93425	-1.94029
1438118_x_at	vimentin	Vim	1.22913	3.2659	0.669971	2.03625	-1.91672	-2.36564	-2.42044	-1.47266
1450641_at	vimentin	Vim	1.20125	3.35597	0.751915	1.82501	-1.5763	-2.18666	-3.67741	-1.46702
1456292_a_at	vimentin	Vim	1.34381	3.40137	0.779338	1.91368	-1.57064	-2.53633	-1.94078	-1.20647
1434465_x_at	very low density lipoprotein receptor	Vldlr	1.13245	1.573	2.71509	1.46613	-0.0956912	0.302909	0.852738	0.328457
1434571_at	vacuolar protein sorting 13B (yeast) /// similar to vacuolar protein sorting 13B isoform 4 /// region containing RIKEN cDNA C330002D13 gene; RIKEN cDNA 2310042E16 gene; vacuolar protein sorting 13B (yeast)	Vps13b /// LOC666173 /// LOC669978	1.16358	1.38595	1.36877	1.40207	-0.79206	-0.671976	-0.634306	-0.428743
1451720_at	vacuolar protein sorting 39 (yeast)	Vps39	1.66456	1.48109	0.800823	1.55016	-0.53076	-0.501496	-0.863211	-0.787697
1451651_at	V-set and immunoglobulin domain containing 4	Vsig4	1.48522	1.47741	0.227715	1.89796	-0.878384	-1.55602	-1.46384	-0.674862
1451230_a_at	WW domain binding protein 5	Wbp5	1.76358	1.68436	0.930741	0.969429	0.417409	0.511211	0.146986	0.213481
1450851_at	WD repeat domain 1	Wdr1	1.32079	1.75873	0.45479	0.683928	-0.00444647	0.215088	0.407596	0.670119
1451087_at	WD repeat domain 36	Wdr36	1.70593	1.26054	1.68625	0	0.628366	0.838858	1.71232	1.58184
1416773_at	wee 1 homolog (S. pombe)	Wee1	2.31995	1.67215	2.72086	1.90263	-0.0236054	-0.450614	0.421156	0.549434
1424351_at	WAP four-disulfide core domain 2	Wfdc2	1.47776	2.35557	1.16645	1.96816	-1.50244	-0.54529	-0.863496	-0.591493
1436954_at	WAS/WASL interacting protein family, member 1	Wipf1	0.905314	1.97522	0.0648195	1.38919	-1.47905	-1.25136	-1.24124	-1.42243
1437155_a_at	WW domain containing transcription regulator 1	Wwtr1	1.08414	1.19291	0.945936	1.05181	-0.944475	-0.658259	-1.05181	-0.0601982
1451006_at	xanthine dehydrogenase	Xdh	1.27053	1.14418	0.658409	0.779245	-1.01269	-1.77222	-1.5205	-1.21318
1429379_at	extra cellular link domain-containing 1	Xlkd1	0.13288	0.248748	-0.146425	0.519531	-1.96875	-2.37352	-2.12553	-2.32452
1453128_at	extra cellular link domain-containing 1	Xlkd1	-0.145802	-0.0382815	-0.169195	0.355299	-1.53084	-1.73254	-1.73254	-1.73254
1418443_at	exportin 1, CRM1 homolog (yeast)	Xpo1	1.71726	1.50635	1.08405	1.11735	-0.321887	-0.262182	0.0925603	0.0637723
1436846_x_at	tyrosine 3-monooxygenase/tryptophan 5-monooxygenase activation protein, theta polypeptide /// predicted gene, EG546165 /// similar to 14-3-3 protein theta (14-3-3 protein tau)	Ywhaq /// EG546165 /// LOC636369	1.70503	1.36127	1.99378	0.977624	0.27564	0.394293	-0.321688	0.324189
1429947_a_at	Z-DNA binding protein 1	Zbp1	1.40721	2.57746	0.357873	0	0.478689	0.327688	1.0804	0.6575
1437111_at	zinc finger CCCH type containing 12C	Zc3h12c	0.454888	0.844621	0.864145	1.1763	-1.40099	-1.38646	-1.31464	-0.719743
1438151_x_at	zinc finger, DHHC domain containing 14	Zdhhc14	1.58779	1.85582	2.06408	1.56894	-1.56894	-0.169629	-0.218309	0.657837
1438463_x_at	zinc finger, DHHC domain containing 6	Zdhhc6	2.99337	3.12047	3.01401	3.14128	-0.244997	-0.13384	0.0524282	0.301234
1451292_at	Zinc finger protein 212	Zfp212	1.3745	1.43667	1.61604	1.30207	0.26388	-0.0804705	0.181505	0.262314
1452426_x_at	Zinc finger protein 236 /// CDNA clone IMAGE:4009820	Zfp236	0.422946	0.223338	0.516277	0.775539	-1.34902	-2.3762	-2.30962	-1.73794
1433953_at	zinc finger protein 277	Zfp277	0.734145	0.994594	0.827589	0.584063	-1.31302	-1.23991	-1.07247	-1.02638
1433623_at	zinc finger protein 367	Zfp367	1.85571	1.30847	0.500247	0.813644	-0.80985	-0.368007	-0.958589	-0.157192
1441727_s_at	zinc finger protein 467	Zfp467	1.49489	1.80319	1.49955	1.40678	-0.942381	-0.684227	-1.05818	-0.28557
1447703_x_at	zinc finger protein 593	Zfp593	1.24999	1.08246	0.394614	0.80473	-1.38303	-1.38303	-1.38303	-1.0655
1438691_at	zinc finger, ZZ-type with EF hand domain 1 /// similar to novel ZZ type zinc finger domain containing protein	Zzef1 /// LOC544797	0.580375	0.736093	0.347958	0.210938	-1.94395	-2.01482	-1.10765	-1.37538
1439887_at	16 days embryo head cDNA, RIKEN full-length enriched library, clone:C130025B04 product:unclassifiable, full insert sequence		1.22632	1.43532	1.26889	1.52246	-0.62299	-0.170727	-0.561655	0.233124
1436320_at	CDNA clone IMAGE:1328649		1.90328	1.60642	0.58406	1.11935	-0.838708	-0.404872	-0.236514	-0.540327
1436530_at	CDNA clone MGC:107680 IMAGE:6766535		1.53059	2.7001	0.520815	1.99781	0.210566	-0.0919104	0.0450802	0.39122
1427798_x_at	Envelope protein, mRNA sequence		1.42279	0.359618	-0.0115141	0.288783	2.46224	0.957108	1.0525	2.0298
1435789_x_at	Transcribed locus		0.618382	-0.714483	0.412769	0.596501	-0.87969	-2.29984	-2.29984	-2.29984
1439965_at	Transcribed locus		0.770156	2.15323	0.362683	1.22234	-0.891523	-1.19075	-0.575009	-0.458937
1441430_at	Transcribed locus		1.29025	0.117723	-0.0393304	0.489338	-1.47143	-0.876979	-2.81955	-1.82065
1442118_at	Transcribed locus		0.479912	1.148	0.642256	1.11435	-1.33815	-0.851315	-0.910195	-0.6971
1457306_at	Transcribed locus		0.651782	0.0847045	-0.118316	0.120356	1.0236	1.2583	1.68218	1.75497
1431566_at			0.0215399	0	0	0	1.46273	1.98879	2.27797	2.43724
1436199_at			1.61776	1.6264	0.808438	1.37364	0.109938	-0.0960673	-0.215315	-0.0383948
1438758_at			0.982655	0.814284	0.994464	0.918769	-4.64054	-5.14513	-5.21572	-5.03285
1438759_x_at			0.988978	0.83175	1.01956	0.947655	-2.78767	-2.74453	-2.99167	-2.17735
1439300_at			-0.173636	-0.561955	-0.561955	-0.561955	1.43734	1.85216	1.66516	1.61295
1442299_at			0.963448	1.51236	0.728992	0	0.456096	0.917013	0.68868	1.24552
1442537_at			1.37255	0.352304	-0.623594	-0.623594	1.6885	1.88944	1.04088	2.39028
1449839_at			1.59726	1.86954	1.27627	0.398712	0.528776	1.08296	1.32799	1.19011
1455270_at			1.73094	2.40939	2.34622	2.70483	-0.299764	-0.0529867	-1.42504	0.832116
1455961_at			1.02171	0.074935	0.786004	0.520212	-3.23225	-2.82842	-1.31498	-0.664876
