# Supplementary material for: Different responsiveness to a high-fat/cholesterol diet in two inbred mice and underlying genetic factors: a whole genome microarray analysis
Source: Nutr Metab (Lond). 2009 Oct 17;6:43. doi: 10.1186/1743-7075-6-43 (PMC2768731; doi:10.1186/1743-7075-6-43)
Supplement: Additional file 5 — Table S3, Detailed pathways information. Detailed pathways identified in differentially expressed genes and detailed information of their corresponding genes. [file 1743-7075-6-43-S5.XLS]

## Sheet: Table S3
				B6(log2ratio)				D2(log2ratio)
Patyway Name	Probe Set ID	Gene Title	Gene Symbol	1st week	4th week	12th week	21st week	1st week	4th week	12th week	21st week
METABOLISM OF XENOBIOTICS BY CYTOCHROME P450	1422070_at	alcohol dehydrogenase 4 (class II), pi polypeptide	Adh4	1.55617	1.59424	1.03944	0.903878	-0.330129	0.499268	0.251566	1.01453
	1422257_s_at	cytochrome P450, family 2, subfamily b, polypeptide 10	Cyp2b10	-1.28192	-3.73125	-2.23071	-2.00725	-0.803251	-2.51204	-2.00506	-1.71252
	1425645_s_at	cytochrome P450, family 2, subfamily b, polypeptide 10	Cyp2b10	-1.13618	-3.23369	-2.05622	-1.76698	-0.759744	-2.57173	-1.82297	-1.58744
	1451787_at	cytochrome P450, family 2, subfamily b, polypeptide 10	Cyp2b10	-1.392	-3.60331	-2.45078	-2.07911	-0.778977	-3.62145	-1.93214	-1.75919
	1452501_at	cytochrome P450, family 2, subfamily c, polypeptide 38	Cyp2c38	0.572294	0.958116	1.67174	1.46012	0.93346	1.49773	1.27116	1.37229
	1421363_at	cytochrome P450, family 2, subfamily c, polypeptide 39	Cyp2c39	-0.0388608	-0.857843	-0.35576	0.607342	4.11534	4.20566	4.58379	4.46453
	1424576_s_at	cytochrome P450, family 2, subfamily c, polypeptide 44	Cyp2c44	0.796633	0.26379	0.704251	0.217814	-3.56227	-2.40946	-2.44397	-2.10649
	1455457_at	cytochrome P450, family 2, subfamily c, polypeptide 50 /// cytochrome P450, family 2, subfamily c, polypeptide 54	Cyp2c50 /// Cyp2c54	-1.11178	-1.89001	-0.0423518	-1.70668	0.828481	1.11796	1.38617	0.986277
	1419582_at	cytochrome P450, family 2, subfamily c, polypeptide 55	Cyp2c55	4.52654	2.12704	0.0227404	0.787617	-1.20632	0.402258	-1.43586	-0.722678
	1419523_at	cytochrome P450, family 3, subfamily a, polypeptide 13	Cyp3a13	0.219388	-0.0766972	0.0804844	0.35424	-2.26742	-2.42004	-2.64075	-1.94863
	1419704_at	cytochrome P450, family 3, subfamily a, polypeptide 41	Cyp3a41	-2.22897	-4.79051	-3.89147	-2.97354	1.61246	0.658825	3.233	0.321858
	1426064_at	cytochrome P450, family 3, subfamily a, polypeptide 44	Cyp3a44	-1.92386	-2.303	-2.303	-2.303	3.43542	2.88545	4.85222	3.12523
	1421041_s_at	glutathione S-transferase, alpha 1 (Ya) /// glutathione S-transferase, alpha 2 (Yc2)	Gsta1 /// Gsta2	3.14283	2.86128	1.52278	1.77184	-1.95362	-2.43685	-2.38335	-1.16831
	1421040_a_at	glutathione S-transferase, alpha 2 (Yc2)	Gsta2	1.98745	1.86208	1.23668	1.47017	-2.29931	-2.48807	-2.60969	-0.956058
	1416368_at	glutathione S-transferase, alpha 4	Gsta4	2.72241	1.86754	0.822391	1.65006	-0.660654	-0.541382	-0.69964	-0.152615
	1425626_at	glutathione S-transferase, mu 1 /// similar to Glutathione S-transferase Mu 1 (GST class-mu 1) (Glutathione S-transferase GT8.7) (pmGT10) (GST 1-1) /// similar to Glutathione S-transferase Mu 1 (GST class-mu 1) (Glutathione S-transferase GT8.7) (pmGT10) (	Gstm1 /// LOC433943 /// LOC674086	2.36191	1.82164	0.727406	1.48344	-0.913544	-0.749939	-2.0237	-0.224165
	1425627_x_at	glutathione S-transferase, mu 1 /// similar to Glutathione S-transferase Mu 1 (GST class-mu 1) (Glutathione S-transferase GT8.7) (pmGT10) (GST 1-1) /// similar to Glutathione S-transferase Mu 1 (GST class-mu 1) (Glutathione S-transferase GT8.7) (pmGT10) (	Gstm1 /// LOC433943 /// LOC674086	2.85013	2.56166	1.51321	1.93004	-1.49388	-0.743914	-1.84027	-0.200831
	1416411_at	glutathione S-transferase, mu 2	Gstm2	2.45654	0.999971	-0.862985	0.533177	-1.56046	-1.44197	-1.13432	-0.681396
	1427473_at	glutathione S-transferase, mu 3	Gstm3	5.48291	4.57379	0.95438	3.13754	-2.35535	-0.562454	-3.02525	-1.55549
	1427474_s_at	glutathione S-transferase, mu 3	Gstm3	4.03102	3.70623	0.823963	2.88597	-2.05385	-0.540098	-3.00785	-1.46502
	1424835_at	glutathione S-transferase, mu 4	Gstm4	2.47775	2.43499	1.00532	1.46363	-0.222496	0.413765	-0.0428567	0.354758
Nuclear Receptors in Lipid Metabolism and Toxicity	1421839_at	ATP-binding cassette, sub-family A (ABC1), member 1	Abca1	1.84469	1.74655	0.927814	1.38087	-0.253444	-0.043912	-0.521073	0.297619
	1450392_at	ATP-binding cassette, sub-family A (ABC1), member 1	Abca1	1.5777	1.60057	0.711083	1.33323	-0.230712	-0.194339	-0.701211	0.208937
	1423570_at	ATP-binding cassette, sub-family G (WHITE), member 1	Abcg1	1.73514	2.45799	0.581687	1.80189	-0.687955	-1.06746	-1.19633	-0.0326562
	1419393_at	ATP-binding cassette, sub-family G (WHITE), member 5	Abcg5	2.30333	2.21893	1.70398	1.72208	-0.91295	-0.652251	-1.13412	-0.163836
	1419430_at	cytochrome P450, family 26, subfamily a, polypeptide 1	Cyp26a1	1.8769	1.83236	1.48649	1.249	-1.85932	-0.30405	-0.444488	0.0918088
	1422100_at	cytochrome P450, family 7, subfamily a, polypeptide 1	Cyp7a1	-2.83768	-1.93208	0.0703077	-1.3407	1.04283	1.88604	2.30483	1.45879
	1438743_at	cytochrome P450, family 7, subfamily a, polypeptide 1	Cyp7a1	-3.04555	-1.62503	0.481185	-1.08974	1.33236	2.02825	2.33387	1.6731
	1449309_at	cytochrome P450, family 8, subfamily b, polypeptide 1	Cyp8b1	-5.67185	-5.67185	-2.22228	-5.67185	3.19839	3.74841	5.0908	1.04641
	1425829_a_at	STEAP family member 4	Steap4	1.22244	2.19146	0.12843	0.384015	0.240248	0.190082	0.620079	0.736071
	1460197_a_at	STEAP family member 4	Steap4	1.52963	2.68282	1.05051	0.898525	-0.16739	0.00692836	0.774505	0.526762
	1429382_at	translocase of outer mitochondrial membrane 40 homolog-like (yeast)	Tomm40l	1.67926	1.52487	0.884521	0.872549	-0.277436	-0.0650439	0.0274882	-0.0362468
ABC tranporters-general	1421839_at	ATP-binding cassette, sub-family A (ABC1), member 1	Abca1	1.84469	1.74655	0.927814	1.38087	-0.253444	-0.043912	-0.521073	0.297619
	1450392_at	ATP-binding cassette, sub-family A (ABC1), member 1	Abca1	1.5777	1.60057	0.711083	1.33323	-0.230712	-0.194339	-0.701211	0.208937
	1451731_at	ATP-binding cassette, sub-family A (ABC1), member 3	Abca3	1.06684	0.851961	0.78615	0.395124	1.20274	1.6774	1.96193	1.7949
	1419758_at	ATP-binding cassette, sub-family B (MDR/TAP), member 1A	Abcb1a	2.96686	1.58459	1.13523	2.32478	-1.49673	-0.759459	-1.03066	0.2964
	1419759_at	ATP-binding cassette, sub-family B (MDR/TAP), member 1A	Abcb1a	3.35874	2.59635	2.15902	2.77807	-0.932477	-0.936272	-0.921055	-0.318657
	1423570_at	ATP-binding cassette, sub-family G (WHITE), member 1	Abcg1	1.73514	2.45799	0.581687	1.80189	-0.687955	-1.06746	-1.19633	-0.0326562
	1422906_at	ATP-binding cassette, sub-family G (WHITE), member 2	Abcg2	1.23893	0.887502	0.519919	0.81525	-1.15703	-1.16364	-1.65572	-0.718121
	1419393_at	ATP-binding cassette, sub-family G (WHITE), member 5	Abcg5	2.30333	2.21893	1.70398	1.72208	-0.91295	-0.652251	-1.13412	-0.163836
	1420656_at	ATP-binding cassette, sub-family G (WHITE), member 8	Abcg8	1.80584	1.98686	1.32835	1.34369	-0.482991	-0.43395	-0.592307	0.435083
	1416016_at	transporter 1, ATP-binding cassette, sub-family B (MDR/TAP)	Tap1	1.73372	3.33575	0.825191	0.785361	0.452092	0.39848	0.618541	0.538711
	1453913_a_at	transporter 2, ATP-binding cassette, sub-family B (MDR/TAP)	Tap2	1.0704	2.07445	0.963501	0.957264	0.508264	0.846318	0.919406	0.747271
Linoleic acid metabolism	1452501_at	cytochrome P450, family 2, subfamily c, polypeptide 38	Cyp2c38	0.572294	0.958116	1.67174	1.46012	0.93346	1.49773	1.27116	1.37229
	1421363_at	cytochrome P450, family 2, subfamily c, polypeptide 39	Cyp2c39	-0.0388608	-0.857843	-0.35576	0.607342	4.11534	4.20566	4.58379	4.46453
	1424576_s_at	cytochrome P450, family 2, subfamily c, polypeptide 44	Cyp2c44	0.796633	0.26379	0.704251	0.217814	-3.56227	-2.40946	-2.44397	-2.10649
	1455457_at	cytochrome P450, family 2, subfamily c, polypeptide 50 /// cytochrome P450, family 2, subfamily c, polypeptide 54	Cyp2c50 /// Cyp2c54	-1.11178	-1.89001	-0.0423518	-1.70668	0.828481	1.11796	1.38617	0.986277
	1419582_at	cytochrome P450, family 2, subfamily c, polypeptide 55	Cyp2c55	4.52654	2.12704	0.0227404	0.787617	-1.20632	0.402258	-1.43586	-0.722678
	1419523_at	cytochrome P450, family 3, subfamily a, polypeptide 13	Cyp3a13	0.219388	-0.0766972	0.0804844	0.35424	-2.26742	-2.42004	-2.64075	-1.94863
	1419704_at	cytochrome P450, family 3, subfamily a, polypeptide 41	Cyp3a41	-2.22897	-4.79051	-3.89147	-2.97354	1.61246	0.658825	3.233	0.321858
	1426064_at	cytochrome P450, family 3, subfamily a, polypeptide 44	Cyp3a44	-1.92386	-2.303	-2.303	-2.303	3.43542	2.88545	4.85222	3.12523
B Lymphocyte Cell Surface Molecules	1451941_a_at	Fc receptor, IgG, low affinity IIb	Fcgr2b	1.55891	1.77973	1.32003	1.20104	-1.21655	-0.495308	-0.450385	-0.303679
	1455332_x_at	Fc receptor, IgG, low affinity IIb	Fcgr2b	0.682126	1.98524	0.596821	1.12833	-1.069	-1.01839	-0.961216	-0.384715
	1424067_at	intercellular adhesion molecule	Icam1	1.52129	3.06319	0.383345	1.29449	-0.752198	-0.739781	-1.09132	0.0391407
	1435560_at	integrin alpha L /// similar to Integrin alpha-L precursor (Leukocyte adhesion glycoprotein LFA-1 alpha chain) (LFA-1A) (Leukocyte function-associated molecule 1 alpha chain) (Lymphocyte antigen Ly-15) (CD11a antigen)	Itgal /// LOC671163	1.91505	2.6812	0.0665445	1.32707	-1.07122	-1.02372	-1.08739	-0.922534
	1450678_at	integrin beta 2	Itgb2	2.58169	4.78619	0.960366	3.21373	-2.08179	-2.66047	-2.38046	-1.75125
	1422124_a_at	protein tyrosine phosphatase, receptor type, C	Ptprc	1.66961	3.66747	0.825227	1.72978	-1.1264	-1.18502	-1.11935	-0.776808
Neutrophil and Its Surface Molecules	1423760_at	CD44 antigen	Cd44	1.91294	3.50675	0.271285	2.02869	-1.58296	-1.7558	-2.01452	-1.18603
Monocyte and its Surface Molecules	1434376_at	CD44 antigen	Cd44	1.8073	3.4679	0.683768	1.88786	-2.09759	-2.44697	-1.62957	-1.42185
Adhesion Molecules on Lymphocyte	1424067_at	intercellular adhesion molecule	Icam1	1.52129	3.06319	0.383345	1.29449	-0.752198	-0.739781	-1.09132	0.0391407
	1435560_at	integrin alpha L /// similar to Integrin alpha-L precursor (Leukocyte adhesion glycoprotein LFA-1 alpha chain) (LFA-1A) (Leukocyte function-associated molecule 1 alpha chain) (Lymphocyte antigen Ly-15) (CD11a antigen)	Itgal /// LOC671163	1.91505	2.6812	0.0665445	1.32707	-1.07122	-1.02372	-1.08739	-0.922534
	1450678_at	integrin beta 2	Itgb2	2.58169	4.78619	0.960366	3.21373	-2.08179	-2.66047	-2.38046	-1.75125
T Helper Cell Surface Molecules	1424067_at	intercellular adhesion molecule	Icam1	1.52129	3.06319	0.383345	1.29449	-0.752198	-0.739781	-1.09132	0.0391407
T Cytotoxic Cell Surface Molecules	1435560_at	integrin alpha L /// similar to Integrin alpha-L precursor (Leukocyte adhesion glycoprotein LFA-1 alpha chain) (LFA-1A) (Leukocyte function-associated molecule 1 alpha chain) (Lymphocyte antigen Ly-15) (CD11a antigen)	Itgal /// LOC671163	1.91505	2.6812	0.0665445	1.32707	-1.07122	-1.02372	-1.08739	-0.922534
	1450678_at	integrin beta 2	Itgb2	2.58169	4.78619	0.960366	3.21373	-2.08179	-2.66047	-2.38046	-1.75125
	1422124_a_at	protein tyrosine phosphatase, receptor type, C	Ptprc	1.66961	3.66747	0.825227	1.72978	-1.1264	-1.18502	-1.11935	-0.776808
Antigen processing and presentation(MHCⅠand MHCⅡ pathway)	1431008_at	RIKEN cDNA 0610037M15 gene	0610037M15Rik	1.25927	2.63521	1.24791	1.35884	-0.817619	-1.11898	-0.695712	-0.884514
	1425519_a_at	CD74 antigen (invariant polypeptide of major histocompatibility complex, class II antigen-associated)	Cd74	2.33498	4.37283	1.29972	2.54328	-1.50855	-2.0334	-1.15911	-1.15614
	1417491_at	cathepsin B	Ctsb	1.42754	1.95243	0.939709	2.01705	-0.992711	-1.04013	-1.22172	-0.924921
	1417492_at	cathepsin B	Ctsb	1.50189	2.58054	1.38232	2.5744	-1.68393	-1.65324	-1.73943	-1.45071
	1448591_at	cathepsin S	Ctss	1.50459	3.25887	0.454799	2.22037	-1.61624	-2.19907	-1.70313	-1.20192
	1435290_x_at	histocompatibility 2, class II antigen A, alpha	H2-Aa	1.7833	3.77611	1.0913	2.23224	-2.25206	-3.00621	-1.74816	-2.18557
	1438858_x_at	Histocompatibility 2, class II antigen A, alpha	H2-Aa	1.76187	4.87002	0.877943	2.26963	-2.45708	-2.88347	-1.86478	-2.1452
	1452431_s_at	histocompatibility 2, class II antigen A, alpha /// histocompatibility 2, class II antigen E alpha	H2-Aa /// H2-Ea	2.42274	5.21091	1.13409	2.7618	-0.392223	-1.26403	-0.358842	-0.294115
	1425477_x_at	histocompatibility 2, class II antigen A, beta 1	H2-Ab1	2.12461	4.99515	0.566065	1.92366	-0.153278	-1.15856	0.238654	0.346569
	1450648_s_at	histocompatibility 2, class II antigen A, beta 1	H2-Ab1	2.0605	4.26567	0.867086	2.05867	-1.6828	-2.21676	-1.11785	-0.831239
	1451721_a_at	histocompatibility 2, class II antigen A, beta 1	H2-Ab1	2.46362	5.41411	1.31996	2.59346	-1.4228	-2.27821	-1.13692	-1.26909
	1422527_at	histocompatibility 2, class II, locus DMa	H2-DMa	1.60065	4.03143	1.12814	1.60977	-1.03079	-1.60977	-0.926774	-0.61946
	1417025_at	histocompatibility 2, class II antigen E beta	H2-Eb1	2.18104	4.85276	1.51207	2.65859	-1.62284	-2.29982	-1.09849	-1.25069
	1450170_x_at	Histocompatibility 2, K1, K region	H2-K1	0.500245	0.957907	0.394031	0.534055	-1.58207	-2.02803	-1.99554	-0.601477
	1421358_at	histocompatibility 2, M region locus 3	H2-M3	1.01708	2.15251	0.769869	1.08002	-0.205115	-0.863284	-0.408866	0.162878
	1451644_a_at	histocompatibility 2, Q region locus 1 /// RIKEN cDNA 0610037M15 gene	H2-Q1 /// 0610037M15Rik	1.33978	2.37585	1.05385	1.32291	-0.820865	-1.67315	-0.433669	-0.942433
	1427126_at	heat shock protein 1B	Hspa1b	-0.610586	-2.61002	-2.12214	-2.60851	0.36209	-0.235491	2.06382	1.00104
	1427127_x_at	heat shock protein 1B	Hspa1b	-0.698513	-2.68278	-2.10814	-2.53057	0.206195	-0.357392	2.19967	0.842135
	1452318_a_at	heat shock protein 1B	Hspa1b	-0.533017	-2.74698	-1.95916	-2.4651	0.0216616	-0.706046	1.678	0.811656
	1422476_at	interferon gamma inducible protein 30	Ifi30	2.2774	3.51534	0.516388	2.14967	-0.993575	-1.45763	-1.41821	-0.841944
	1448883_at	legumain	Lgmn	1.80957	2.57496	0.511128	2.18946	-1.11169	-1.28268	-1.95526	-0.947451
	1419267_at	nuclear transcription factor-Y beta	Nfyb	1.46737	1.5696	1.51438	1.23803	-0.338977	-0.159728	0.202255	0.368943
	1423103_at	regulatory factor X, 5 (influences HLA class II expression)	Rfx5	1.5093	2.05099	1.3069	1.47988	-0.126173	0.253943	0.0754347	0.173975
	1416016_at	transporter 1, ATP-binding cassette, sub-family B (MDR/TAP)	Tap1	1.73372	3.33575	0.825191	0.785361	0.452092	0.39848	0.618541	0.538711
	1453913_a_at	transporter 2, ATP-binding cassette, sub-family B (MDR/TAP)	Tap2	1.0704	2.07445	0.963501	0.957264	0.508264	0.846318	0.919406	0.747271
Natural Killer Cell Mediated Cytotoxicity	1422716_a_at	acid phosphatase 1, soluble	Acp1	0.797236	0.505536	0.523291	0.722753	-1.81135	-1.81135	-1.81135	-1.2326
	1417045_at	BH3 interacting domain death agonist	Bid	1.52664	1.72674	1.20478	1.45328	-0.108497	0.263225	0.130405	0.538301
	1418340_at	Fc receptor, IgE, high affinity I, gamma polypeptide	Fcer1g	2.02337	3.82285	0.414354	2.02966	-1.51576	-1.70299	-1.60677	-1.06471
	1448620_at	Fc receptor, IgG, low affinity III	Fcgr3	1.17073	3.07357	0.2913	2.09239	-1.03623	-1.90205	-1.18899	-1.11966
	1425225_at	Fc fragment of IgG, low affinity IIIa, receptor	Fcgr3a	1.55736	2.97905	0.0547192	1.47674	-0.706918	-1.10268	-0.57469	-0.824113
	1450170_x_at	Histocompatibility 2, K1, K region	H2-K1	0.500245	0.957907	0.394031	0.534055	-1.58207	-2.02803	-1.99554	-0.601477
	1424067_at	intercellular adhesion molecule	Icam1	1.52129	3.06319	0.383345	1.29449	-0.752198	-0.739781	-1.09132	0.0391407
	1435560_at	integrin alpha L /// similar to Integrin alpha-L precursor (Leukocyte adhesion glycoprotein LFA-1 alpha chain) (LFA-1A) (Leukocyte function-associated molecule 1 alpha chain) (Lymphocyte antigen Ly-15) (CD11a antigen)	Itgal /// LOC671163	1.91505	2.6812	0.0665445	1.32707	-1.07122	-1.02372	-1.08739	-0.922534
	1450678_at	integrin beta 2	Itgb2	2.58169	4.78619	0.960366	3.21373	-2.08179	-2.66047	-2.38046	-1.75125
	1418641_at	lymphocyte cytosolic protein 2	Lcp2	1.44675	2.81386	0.0215523	1.13367	-0.627641	-0.942815	-0.635844	-0.36504
	1460352_s_at	phosphatidylinositol 3 kinase, regulatory subunit, polypeptide 4, p150	Pik3r4	1.04394	1.26276	0.835462	0.80539	-1.62689	-0.857204	-1.03341	-1.08175
	1435149_at	phospholipase C, gamma 1	Plcg1	2.17362	2.34754	1.9151	2.50324	-0.269277	-0.458598	-2.50324	-2.50324
	1417620_at	RAS-related C3 botulinum substrate 2	Rac2	1.6371	2.87086	0.0874012	1.46247	-1.46247	-1.0854	-0.616751	-0.289072
	1420603_s_at	retinoic acid early transcript 1, alpha /// retinoic acid early transcript beta /// retinoic acid early transcript gamma /// retinoic acid early transcript delta /// retinoic acid early transcript 1E	Raet1a /// Raet1b /// Raet1c /// Raet1d /// Raet1e	-1.39687	1.24911	1.85584	-1.39687	1.67302	2.24366	4.35266	2.18309
	1450792_at	TYRO protein tyrosine kinase binding protein	Tyrobp	2.29054	4.00782	0.999066	2.88172	-2.12261	-2.2361	-1.80759	-1.69694
	1449839_at	caspase 3	Casp3	1.59726	1.86954	1.27627	0.398712	0.528776	1.08296	1.32799	1.19011
Leukocyte Transendothelial Migration	1422716_a_at	acid phosphatase 1, soluble	Acp1	0.797236	0.505536	0.523291	0.722753	-1.81135	-1.81135	-1.81135	-1.2326
	1415779_s_at	actin, gamma, cytoplasmic 1	Actg1	1.9376	2.59616	1.49658	1.72615	-0.498364	-0.429847	-0.117081	-0.347015
	1439388_s_at	breast cancer anti-estrogen resistance 1	Bcar1	1.49198	1.49364	1.70599	1.44098	-0.665272	0.0165033	-0.0726199	0.312173
	1417232_at	claudin 2	Cldn2	1.33926	1.35155	0	0.536509	0.479107	1.03104	1.09684	1.06037
	1418718_at	chemokine (C-X-C motif) ligand 16	Cxcl16	0.953813	3.03267	0.785384	1.4649	-1.02611	-1.1417	-0.656419	-0.140852
	1449195_s_at	chemokine (C-X-C motif) ligand 16	Cxcl16	1.21228	2.80018	0.814372	1.5636	-1.18207	-1.30493	-1.20803	-0.584699
	1454268_a_at	cytochrome b-245, alpha polypeptide	Cyba	2.15317	4.18946	0.971467	2.55257	-1.47415	-1.94343	-1.87924	-1.28207
	1422978_at	cytochrome b-245, beta polypeptide	Cybb	1.66835	4.08663	0.136846	1.75879	-1.16489	-0.977366	-1.15496	-0.820261
	1436778_at	cytochrome b-245, beta polypeptide	Cybb	2.25183	4.55922	0.893369	2.4581	-1.30544	-1.82551	-1.46365	-1.21234
	1436779_at	cytochrome b-245, beta polypeptide	Cybb	1.82362	4.08332	0.287969	1.94665	-1.14111	-1.56848	-1.89263	-1.11931
	1419449_a_at	guanine nucleotide binding protein, alpha inhibiting 2	Gnai2	1.37724	1.74302	0.388059	0.414944	0.0883695	0.433498	0.459836	0.421899
	1424067_at	intercellular adhesion molecule	Icam1	1.52129	3.06319	0.383345	1.29449	-0.752198	-0.739781	-1.09132	0.0391407
	1435560_at	integrin alpha L /// similar to Integrin alpha-L precursor (Leukocyte adhesion glycoprotein LFA-1 alpha chain) (LFA-1A) (Leukocyte function-associated molecule 1 alpha chain) (Lymphocyte antigen Ly-15) (CD11a antigen)	Itgal /// LOC671163	1.91505	2.6812	0.0665445	1.32707	-1.07122	-1.02372	-1.08739	-0.922534
	1450678_at	integrin beta 2	Itgb2	2.58169	4.78619	0.960366	3.21373	-2.08179	-2.66047	-2.38046	-1.75125
	1421814_at	moesin	Msn	1.3605	2.61801	0.186327	0.926463	-0.638918	-0.672929	-0.525745	-0.201344
	1450379_at	moesin	Msn	1.48262	2.60968	0.0712359	1.42906	-1.20221	-1.04458	-0.977197	-0.791313
	1456772_at	neutrophil cytosolic factor 1	Ncf1	1.14321	3.05994	0.363748	1.26061	-0.887962	-1.27243	-1.14285	-0.842591
	1460352_s_at	phosphatidylinositol 3 kinase, regulatory subunit, polypeptide 4, p150	Pik3r4	1.04394	1.26276	0.835462	0.80539	-1.62689	-0.857204	-1.03341	-1.08175
	1435149_at	phospholipase C, gamma 1	Plcg1	2.17362	2.34754	1.9151	2.50324	-0.269277	-0.458598	-2.50324	-2.50324
	1417620_at	RAS-related C3 botulinum substrate 2	Rac2	1.6371	2.87086	0.0874012	1.46247	-1.46247	-1.0854	-0.616751	-0.289072
	1448162_at	vascular cell adhesion molecule 1	Vcam1	0.505624	2.44687	0.715452	1.56734	-1.43314	-2.93013	-1.93425	-1.94029
Apoptotic Signaling in Response to DNA Damage	1426454_at	Rho, GDP dissociation inhibitor (GDI) beta	Arhgdib	1.61572	3.30705	0.530284	1.49149	-1.35246	-1.57113	-1.66045	-0.775219
Role of Mitochondria in Apoptotic Signaling	1417045_at	BH3 interacting domain death agonist	Bid	1.52664	1.72674	1.20478	1.45328	-0.108497	0.263225	0.130405	0.538301
Caspase Cascade in Apoptosis	1421392_a_at	baculoviral IAP repeat-containing 3	Birc3	1.10651	2.7323	1.42844	1.23542	-0.798789	-0.407252	0.0879532	-0.572424
	1456005_a_at	BCL2-like 11 (apoptosis facilitator)	Bcl2l11	0.700561	2.15142	1.35803	1.40708	-1.49903	-1.14158	-1.27808	-1.33411
	1437537_at	caspase 9	Casp9	1.30302	1.73186	1.46475	1.07891	-0.309839	-0.524543	-0.0715575	-0.108301
	1420915_at	signal transducer and activator of transcription 1	Stat1	1.39613	3.20806	0.870088	1.24795	-0.342254	-0.0310005	0.106977	-0.231648
	1450033_a_at	signal transducer and activator of transcription 1	Stat1	2.41051	3.67245	1.21516	0.964506	0.769697	0.216765	0.845161	0.410138
	1450034_at	signal transducer and activator of transcription 1	Stat1	2.07664	2.91506	1.12774	0.875151	0.419109	0.216292	0.802695	0.110342
	1426774_at	poly (ADP-ribose) polymerase family, member 12	Parp12	1.77253	2.06777	0.903381	1.26204	0.183749	-0.116606	-0.0385495	-0.199093
	1417800_at	poly (ADP-ribose) polymerase family, member 2	Parp2	1.44216	1.54711	1.13111	1.8134	-0.603038	-0.930012	-0.382236	-0.136813
	1445888_x_at	poly (ADP-ribose) polymerase family, member 3	Parp3	1.80901	1.70454	1.04047	1.68222	-0.593321	-1.02912	-0.277579	-0.125153
	1451969_s_at	poly (ADP-ribose) polymerase family, member 3	Parp3	2.25507	2.42519	1.86996	2.45271	-1.88242	-1.50212	-1.64391	-1.4204
Adherens Junction	1422716_a_at	acid phosphatase 1, soluble	Acp1	0.797236	0.505536	0.523291	0.722753	-1.81135	-1.81135	-1.81135	-1.2326
	1415779_s_at	actin, gamma, cytoplasmic 1	Actg1	1.9376	2.59616	1.49658	1.72615	-0.498364	-0.429847	-0.117081	-0.347015
	1433725_at	activin A receptor, type 1B	Acvr1b	1.76207	2.27945	1.11851	1.7968	-0.319175	-0.441636	-0.713318	-0.198151
	1451027_at	brain-specific angiogenesis inhibitor 1-associated protein 2	Baiap2	1.65058	0.405869	0.845578	1.25184	-0.576652	-0.897978	-1.25184	-1.25184
	1435888_at	epidermal growth factor receptor	Egfr	0.157813	-0.388185	0.4998	-1.20545	1.51847	1.18075	1.57285	0.992516
	1417380_at	IQ motif containing GTPase activating protein 1	Iqgap1	2.01674	3.37508	1.23588	2.63778	-1.25544	-1.96771	-1.25016	-0.935175
	1434998_at	IQ motif containing GTPase activating protein 1	Iqgap1	1.63253	2.71804	1.12682	1.87081	-1.06662	-0.874881	-0.824644	-0.38083
	1420841_at	protein tyrosine phosphatase, receptor type, F	Ptprf	1.57936	1.31598	0.895855	0.54512	0.431602	1.16658	1.07641	1.15185
	1420843_at	protein tyrosine phosphatase, receptor type, F	Ptprf	1.61519	1.60401	1.369	1.09761	-0.136411	0.559583	0.271679	0.331466
	1455030_at	protein tyrosine phosphatase, receptor type, J	Ptprj	2.07537	1.88025	0.928695	1.28749	-0.405927	-0.0856243	0.580997	0.263661
	1417620_at	RAS-related C3 botulinum substrate 2	Rac2	1.6371	2.87086	0.0874012	1.46247	-1.46247	-1.0854	-0.616751	-0.289072
	1447643_x_at	snail homolog 2 (Drosophila)	Snai2	1.75644	2.00192	1.47954	1.93008	-0.230471	-1.02851	-0.798846	-0.546209
	1420895_at	transforming growth factor, beta receptor I	Tgfbr1	0.781065	1.49997	0.74394	1.15519	-0.842688	-0.873521	-0.78091	-0.412595
	1426397_at	transforming growth factor, beta receptor II	Tgfbr2	1.29093	1.81223	0.488833	1.27547	-0.643027	-1.04107	-1.37868	-0.6442
Purine Metabolism	1446675_at	adenosine kinase	Adk	0.0275947	-0.190926	0.309779	0.317247	1.4908	1.04899	2.41945	1.25905
	1449383_at	adenylosuccinate synthetase like 1	Adssl1	1.5584	1.65526	1.38341	1.71148	-0.557005	-0.440894	-0.457481	-0.0324817
	1450387_s_at	adenylate kinase 3 alpha-like 1	Ak3l1	2.12303	1.15688	1.76429	1.64892	-0.000966137	-0.165188	0.166004	0.757668
	1439012_a_at	deoxycytidine kinase	Dck	2.01769	2.08751	0.729559	0.772844	0.031168	-0.0585142	0.126571	0.450943
	1425893_a_at	fragile histidine triad gene	Fhit	1.57599	0.521123	-0.243097	0.546598	-1.43077	-1.64896	-1.64896	-1.2126
	1435748_at	guanine deaminase	Gda	1.45874	1.712	1.42075	0.915458	-0.228118	-0.389353	0.431356	0.233042
	1422974_at	5' nucleotidase, ecto	Nt5e	-0.0652218	-0.564792	-0.400129	-0.638769	1.82604	1.60597	1.94386	1.46759
	1428547_at	5' nucleotidase, ecto	Nt5e	-0.477925	-1.32616	-1.61227	-1.00089	1.4437	1.84847	2.0556	0.921639
	1448651_at	nudix (nucleoside diphosphate linked moiety X)-type motif 5	Nudt5	1.41068	0.908805	0.573655	0.404484	0.491316	0.675643	0.701783	1.10148
	1422474_at	phosphodiesterase 4B, cAMP specific	Pde4b	1.58953	2.76057	1.14653	1.28569	-0.48274	0.0601158	0.266951	0.446533
	1421258_a_at	pyruvate kinase liver and red blood cell	Pklr	1.6435	1.12174	1.2881	0.857316	-0.112848	0.579924	1.20678	0.923627
	1421259_at	pyruvate kinase liver and red blood cell	Pklr	2.58148	2.20083	1.83156	1.85942	-0.67762	0.492927	0.900066	0.596377
	1438711_at	pyruvate kinase liver and red blood cell	Pklr	1.76369	1.42513	1.61385	1.35717	-0.833379	0.0723963	0.769072	0.460301
	1417308_at	pyruvate kinase, muscle	Pkm2	1.59405	3.54663	0.297418	1.44724	-1.20448	-1.40035	-1.28079	-0.499039
	1448277_at	polymerase (DNA directed), delta 2, regulatory subunit	Pold2	1.76664	1.33434	1.18775	0.868768	-0.235786	0.179459	0.90159	0.403312
	1451364_at	polymerase (RNA) III (DNA directed) polypeptide G like	Polr3gl	1.07708	1.45719	1.50584	1.39883	-0.0698422	-0.197538	0.263637	0.0821539
	1456731_x_at	Polymerase (RNA) III (DNA directed) polypeptide K	Polr3k	2.02214	2.03707	0.688379	0.423252	0.565877	1.03153	1.31123	0.675832
	1454843_at	phosphoribosyl pyrophosphate synthetase 2	Prps2	2.29165	2.13564	1.59636	1.8919	0.146922	0.371595	0.626965	0.49948
	1452917_at	replication factor C (activator 1) 5	Rfc5	2.03153	1.5691	0.842884	0.902083	-0.273016	-0.0765676	0.0226932	0.365796
	1434437_x_at	ribonucleotide reductase M2	Rrm2	2.09986	-0.273961	0.00485129	0.293474	-2.04305	-2.04305	-2.04305	-2.04305
	1451006_at	xanthine dehydrogenase	Xdh	1.27053	1.14418	0.658409	0.779245	-1.01269	-1.77222	-1.5205	-1.21318
Bile Acid Biosynthesis	1429581_at	acyl-Coenzyme A dehydrogenase family, member 9	Acad9	1.5038	1.38324	0.905912	0.834833	-0.350211	-0.0195403	0.590139	0.582014
	1422070_at	alcohol dehydrogenase 4 (class II), pi polypeptide	Adh4	1.55617	1.59424	1.03944	0.903878	-0.330129	0.499268	0.251566	1.01453
	1418780_at	cytochrome P450, family 39, subfamily a, polypeptide 1	Cyp39a1	-0.763758	-2.09806	-1.48447	-0.752006	-0.699291	-1.76614	-1.63002	-2.18615
	1422100_at	cytochrome P450, family 7, subfamily a, polypeptide 1	Cyp7a1	-2.83768	-1.93208	0.0703077	-1.3407	1.04283	1.88604	2.30483	1.45879
	1438743_at	cytochrome P450, family 7, subfamily a, polypeptide 1	Cyp7a1	-3.04555	-1.62503	0.481185	-1.08974	1.33236	2.02825	2.33387	1.6731
	1449309_at	cytochrome P450, family 8, subfamily b, polypeptide 1	Cyp8b1	-5.67185	-5.67185	-2.22228	-5.67185	3.19839	3.74841	5.0908	1.04641
	1417695_a_at	sterol O-acyltransferase 1	Soat1	0.649079	3.03913	0.339224	1.45404	-1.07444	-0.939669	-1.11753	-1.00205
	1460722_at	sterol O-acyltransferase 2	Soat2	1.78471	1.36564	1.17536	1.46255	-0.389134	0.068182	-0.453846	0.225712
